# Supplementary material for: Impact of sequencing depth on the characterization of the microbiome and resistome
Source: Sci Rep. 2018 Apr 12;8:5890. doi: 10.1038/s41598-018-24280-8 (PMC5897366; doi:10.1038/s41598-018-24280-8)
Supplement: Supplementary file 2 — Dataset 1 [file 41598_2018_24280_MOESM2_ESM.xlsx]

## Sheet: Sheet1
Samples	Depth	Sequence reads	Trimmed reads reads	Reads survived trimming	phylum hits	AMR hits
A062	D1	96153609	91150944	0.947972	2340895	256108		Sample depth	Average	standard deviation	standard error
A070	D1	137157234	129734925	0.945885	2842696	335299		D1	117480044	3.55914e+07	1.25835e+07
N003	D1	91882251	88472887	0.962894	1803559	230886		D0.5	58740022	1.71926e+07	4.29815e+06
N013	D1	87784587	84291646	0.96021	2242129	222068		D0.25	25547879	6.9915e+06	2.47187e+06
S034	D1	119514751	115509783	0.96649	3575384	315742
S040	D1	76537181	73367494	0.958586	2496795	220583
V046	D1	175749984	166211234	0.945725	3021854	444038
V053	D1	155060755	145799402	0.940273	2680242	359320
A062_H1	D0.5-replicate1	48066668	45605679	0.948801	1170756	127986
A062_H2	D0.5-replicate2	48086941	45545265	0.947144	1170139	126533
A070_H1	D0.5-replicate1	68530760	64941000	0.947618	1424345	167015
A070_H2	D0.5-replicate2	68626474	64793925	0.944153	1418351	167112
N003_H1	D0.5-replicate1	45889985	44285823	0.965043	902083	114610
N003_H2	D0.5-replicate2	45992266	44187064	0.96075	901476	115415
N013_H1	D0.5-replicate1	43808782	42232500	0.964019	1124950	110598
N013_H2	D0.5-replicate2	43975805	42059146	0.956416	1117179	109762
S034_H1	D0.5-replicate1	59516627	57993532	0.974409	1795512	157503
S034_H2	D0.5-replicate2	59998124	57516251	0.958634	1779872	157211
S040_H1	D0.5-replicate1	38212247	36740985	0.961498	1250628	100499
S040_H2	D0.5-replicate2	38324934	36626509	0.955684	1246167	100502
V046_H1	D0.5-replicate1	87828809	83184776	0.947124	1512944	221558
V046_H2	D0.5-replicate2	87921175	83026458	0.944328	1508910	219964
V053_H1	D0.5-replicate1	77466908	72991562	0.942229	1343814	179691
V053_H2	D0.5-replicate2	77593847	72807840	0.93832	1336428	177858
A062_Q	D0.25	21308223	19895386	0.933695	514080	55142
A070_Q	D0.25	29366427	27384021	0.932494	602994	69578
N003_Q	D0.25	20166360	18755796	0.930054	366898	47533
N013_Q	D0.25	19334636	17943936	0.928072	463853	46232
S034_Q	D0.25	21778259	20408354	0.937098	617892	54652
S040_Q	D0.25	21444207	19826876	0.92458	655171	53642
V046_Q	D0.25	38062150	35464737	0.931759	657981	93238
V053_Q	D0.25	32922770	30510479	0.926729	568828	73997
