# Supplementary material for: Impact of sequencing depth on the characterization of the microbiome and resistome
Source: Sci Rep. 2018 Apr 12;8:5890. doi: 10.1038/s41598-018-24280-8 (PMC5897366; doi:10.1038/s41598-018-24280-8)
Supplement: Supplementary file 3 — Dataset 2 [file 41598_2018_24280_MOESM3_ESM.xlsx]

## Sheet: phylumSetOperations
Comparison	Size	Members
All_intersections	34	['p_Thermotogae', 'p_Elusimicrobia', 'p_Euryarchaeota', 'p_Chlamydiae', 'p_Spirochaetes', 'p_Chlorobi', 'p_Cyanobacteria', 'p_Ignavibacteriae', 'p_Aquificae', 'p_Fusobacteria', 'p_Gemmatimonadetes', 'p_Chrysiogenetes', 'p_Thaumarchaeota', 'p_Tenericutes', 'p_Bacteroidetes', 'p_Firmicutes', 'p_Crenarchaeota', 'p_Actinobacteria', 'p_Nitrospirae', 'p_Proteobacteria', 'p_Planctomycetes', 'p_Candidatu…
Full_vs_Half	0	[]
Full_vs_Quar	1	['p_Candidatus Korarchaeota']
Full_and_Half_vs_Quar	1	['p_Candidatus Korarchaeota']
Half_vs_Full	0	[]
Half_vs_Quar	1	['p_Candidatus Korarchaeota']
Half_and_Quar_vs_Full	0	[]
Quar_vs_Full	0	[]
Quar_vs_Half	0	[]
Quar_and_Full_vs_Half	0	[]

## Sheet: classSetOperations
Comparison	Size	Members
All_intersections	64	['c_Coriobacteriia', 'c_Deferribacteres', 'c_Deltaproteobacteria', 'c_Gammaproteobacteria', 'c_Erysipelotrichia', 'c_Flavobacteriia', 'c_Betaproteobacteria', 'c_Gloeobacteria', 'c_Mollicutes', 'c_Chlorobia', 'c_Ignavibacteria', 'c_Spirochaetia', 'c_Chlamydiia', 'c_Aquificae', 'c_Tissierellia', 'c_Fibrobacteria', 'c_Bacilli', 'c_Nitrospira', 'c_Endomicrobia', 'c_Chitinophagia', 'c_Acidithiobacilli…
Full_vs_Half	0	[]
Full_vs_Quar	0	[]
Full_and_Half_vs_Quar	0	[]
Half_vs_Full	0	[]
Half_vs_Quar	0	[]
Half_and_Quar_vs_Full	0	[]
Quar_vs_Full	0	[]
Quar_vs_Half	0	[]
Quar_and_Full_vs_Half	0	[]

## Sheet: orderSetOperations
Comparison	Size	Members
All_intersections	149	['o_Cardiobacteriales', 'o_Tissierellales', 'o_Sulfuricellales', 'o_Anaerolineales', 'o_Bacteroidales', 'o_Oscillatoriales', 'o_Pasteurellales', 'o_Thermotogales', 'o_Bacteroidetes Order II. Incertae sedis', 'o_Nitrosomonadales', 'o_Bdellovibrionales', 'o_Thermoproteales', 'o_Fimbriimonadales', 'o_Fibrobacterales', 'o_Solirubrobacterales', 'o_Pseudomonadales', 'o_Selenomonadales', 'o_Deferribacte…
Full_vs_Half	0	[]
Full_vs_Quar	1	['o_Ligamenvirales']
Full_and_Half_vs_Quar	1	['o_Ligamenvirales']
Half_vs_Full	0	[]
Half_vs_Quar	1	['o_Ligamenvirales']
Half_and_Quar_vs_Full	0	[]
Quar_vs_Full	0	[]
Quar_vs_Half	0	[]
Quar_and_Full_vs_Half	0	[]

## Sheet: familySetOperations
Comparison	Size	Members
All_intersections	292	['f_Thermoanaerobacterales Family IV. Incertae Sedis', 'f_Rickettsiaceae', 'f_Rhodocyclaceae', 'f_Promicromonosporaceae', 'f_Conexibacteraceae', 'f_Thermomonosporaceae', 'f_Porphyromonadaceae', 'f_Endomicrobiaceae', 'f_Methanomassiliicoccaceae', 'f_Desulfarculaceae', 'f_Methanocorpusculaceae', 'f_Clostridiales Family XVII. Incertae Sedis', 'f_Rhodobacteraceae', 'f_Methanocaldococcaceae', 'f_Bacil…
Full_vs_Half	0	[]
Full_vs_Quar	10	['f_Marseilleviridae', 'f_Hytrosaviridae', 'f_Adenoviridae', 'f_Nudiviridae', 'f_Partitiviridae', 'f_Fuselloviridae', 'f_Acidilobaceae', 'f_Thermoplasmataceae', 'f_Flaviviridae', 'f_Lipothrixviridae']
Full_and_Half_vs_Quar	10	['f_Marseilleviridae', 'f_Hytrosaviridae', 'f_Adenoviridae', 'f_Nudiviridae', 'f_Partitiviridae', 'f_Fuselloviridae', 'f_Acidilobaceae', 'f_Thermoplasmataceae', 'f_Flaviviridae', 'f_Lipothrixviridae']
Half_vs_Full	0	[]
Half_vs_Quar	10	['f_Marseilleviridae', 'f_Hytrosaviridae', 'f_Adenoviridae', 'f_Nudiviridae', 'f_Partitiviridae', 'f_Fuselloviridae', 'f_Acidilobaceae', 'f_Thermoplasmataceae', 'f_Flaviviridae', 'f_Lipothrixviridae']
Half_and_Quar_vs_Full	0	[]
Quar_vs_Full	3	['f_Pyrodictiaceae', 'f_Polyomaviridae', 'f_Thermofilaceae']
Quar_vs_Half	3	['f_Pyrodictiaceae', 'f_Polyomaviridae', 'f_Thermofilaceae']
Quar_and_Full_vs_Half	0	[]

## Sheet: genusSetOperations
Comparison	Size	Members
All_intersections	838	['g_Thermococcus', 'g_Mesorhizobium', 'g_Natranaerobius', 'g_Blattabacterium', 'g_Octadecabacter', 'g_Saprospira', 'g_Pleurocapsa', 'g_Azospira', 'g_Xanthomonas', 'g_Tsukamurella', 'g_Paraburkholderia', 'g_Ureaplasma', 'g_Weeksella', 'g_Thermovirga', 'g_Sebaldella', 'g_Candidatus Babela', 'g_Acidovorax', 'g_Emticicia', 'g_Novispirillum', 'g_Chloracidobacterium', 'g_Roseobacter', 'g_Bacillus', 'g_…
Full_vs_Half	0	[]
Full_vs_Quar	29	['g_Thermoplasma', 'g_Geoglobus', 'g_Vulcanisaeta', 'g_Iebhlikevirus', 'g_Deltalipothrixvirus', 'g_Cjwunalikevirus', 'g_Thermosphaera', 'g_Pestivirus', 'g_I3likevirus', 'g_Betabaculovirus', 'g_Iridovirus', 'g_Phaeovirus', 'g_Glossinavirus', 'g_Ahjdlikevirus', 'g_Aviadenovirus', 'g_Candidatus Korarchaeum', 'g_Hk578likevirus', 'g_Avipoxvirus', 'g_Marseillevirus', 'g_Mastadenovirus', 'g_Leptonema', …
Full_and_Half_vs_Quar	29	['g_Thermoplasma', 'g_Geoglobus', 'g_Vulcanisaeta', 'g_Iebhlikevirus', 'g_Deltalipothrixvirus', 'g_Cjwunalikevirus', 'g_Thermosphaera', 'g_Pestivirus', 'g_I3likevirus', 'g_Betabaculovirus', 'g_Iridovirus', 'g_Phaeovirus', 'g_Glossinavirus', 'g_Ahjdlikevirus', 'g_Aviadenovirus', 'g_Candidatus Korarchaeum', 'g_Hk578likevirus', 'g_Avipoxvirus', 'g_Marseillevirus', 'g_Mastadenovirus', 'g_Leptonema', …
Half_vs_Full	0	[]
Half_vs_Quar	29	['g_Thermoplasma', 'g_Geoglobus', 'g_Vulcanisaeta', 'g_Iebhlikevirus', 'g_Deltalipothrixvirus', 'g_Cjwunalikevirus', 'g_Thermosphaera', 'g_Pestivirus', 'g_I3likevirus', 'g_Betabaculovirus', 'g_Iridovirus', 'g_Phaeovirus', 'g_Glossinavirus', 'g_Ahjdlikevirus', 'g_Aviadenovirus', 'g_Candidatus Korarchaeum', 'g_Hk578likevirus', 'g_Avipoxvirus', 'g_Marseillevirus', 'g_Mastadenovirus', 'g_Leptonema', …
Half_and_Quar_vs_Full	0	[]
Quar_vs_Full	6	['g_Thermofilum', 'g_Polyomavirus', 'g_Pyrolobus', 'g_Lymphocystivirus', 'g_Jerseylikevirus', 'g_Ancylobacter']
Quar_vs_Half	6	['g_Thermofilum', 'g_Polyomavirus', 'g_Pyrolobus', 'g_Lymphocystivirus', 'g_Jerseylikevirus', 'g_Ancylobacter']
Quar_and_Full_vs_Half	0	[]

## Sheet: speciesSetOperations
Comparison	Size	Members
All_intersections	2210	['s_Halalkalicoccus jeotgali', 's_Haliscomenobacter hydrossis', 's_Fervidobacterium islandicum', 's_Streptomyces sp. S10(2016)', 's_Rickettsia helvetica', 's_Thermus thermophilus', 's_Methanocella arvoryzae', 's_Escherichia phage rv5', 's_Pediococcus pentosaceus', 's_Brevibacillus brevis', 's_Pseudomonas denitrificans', 's_Xanthomonas fuscans', 's_Myxococcus hansupus', 's_Thauera sp. MZ1T', 's_Ha…
P688'	's_Bacillus cereus'	's_Pseudomonas sp. FGI182'	's_Shewanella baltica'	's_Bifidobacterium indicum'	's_Desulfurispirillum indicum'	's_[Mannheimia] succiniciproducens'	's_Bacillus sp. X1(2014)'	's_Saimiriine herpesvirus 2'	's_Dinoroseobacter shibae'	's_Amycolatopsis japonica'	's_Clostridium kluyveri'	's_Acholeplasma palmae'	's_Yersinia rohdei'	's_Pseudoalteromonas issachenkonii'	's_Desulfatibacillum alkenivorans'	's_Adlercreutzia equolifaciens'	's_Cronobacter condimenti'	's_Porphyromonas gingivalis'	's_Candidatus Methanomassiliicoccus intestinalis'	's_Bacteroides thetaiotaomicron'	's_Heliobacterium modesticaldum'	's_Pseudomonas fulva'	's_Collimonas arenae'	's_Spirochaeta smaragdinae'	's_Mycoplasma hominis'	's_Riemerella anatipestifer'	's_Mycobacterium smegmatis'	's_Enterobacteria phage vB_EcoS_ACG-M12'	's_Treponema brennaborense'	's_Staphylococcus phage SA1'	's_Kingella kingae'	's_Streptococcus lutetiensis'	's_Jonesia denitrificans'	's_Enterobacteria phage G4 sensu lato'	's_Mobiluncus curtisii'	's_Stx2-converting phage 86'	's_Gemella sp. oral taxon 928'	's_Thalassospira xiamenensis'	's_Candidatus Saccharibacteria oral taxon TM7x'	's_Bacillus smithii'	's_Desulfuromonas sp. WTL'	's_Mesorhizobium australicum'	's_Cronobacter muytjensii'	's_Marinovum algicola'	's_Salinarchaeum sp. Harcht-Bsk1'	's_Bradyrhizobium sp. BTAi1'	's_Nocardia nova'	's_Treponema putidum'	's_Paenibacillus durus'
Full_vs_Half	0	[]
Full_vs_Quar	214	['s_Escherichia phage phAPEC8', 's_Colwellia phage 9A', 's_Streptococcus phage APCM01', 's_Mycobacterium phage Jobu08', 's_Thermococcus eurythermalis', 's_Treponema phagedenis', 's_Enterobacteria phage HK633', 's_Enterobacteria phage K1-5', 's_Lactobacillus phage Ld25A', 's_Enterobacteria phage RB32', 's_Acidianus filamentous virus 2', 's_Lactobacillus phage A2', 's_Mycobacterium phage 40AC', 's_…
Full_and_Half_vs_Quar	214	['s_Escherichia phage phAPEC8', 's_Colwellia phage 9A', 's_Streptococcus phage APCM01', 's_Mycobacterium phage Jobu08', 's_Thermococcus eurythermalis', 's_Treponema phagedenis', 's_Enterobacteria phage HK633', 's_Enterobacteria phage K1-5', 's_Lactobacillus phage Ld25A', 's_Enterobacteria phage RB32', 's_Acidianus filamentous virus 2', 's_Lactobacillus phage A2', 's_Mycobacterium phage 40AC', 's_…
Half_vs_Full	0	[]
Half_vs_Quar	214	['s_Escherichia phage phAPEC8', 's_Colwellia phage 9A', 's_Streptococcus phage APCM01', 's_Mycobacterium phage Jobu08', 's_Thermococcus eurythermalis', 's_Treponema phagedenis', 's_Enterobacteria phage HK633', 's_Enterobacteria phage K1-5', 's_Lactobacillus phage Ld25A', 's_Enterobacteria phage RB32', 's_Acidianus filamentous virus 2', 's_Lactobacillus phage A2', 's_Mycobacterium phage 40AC', 's_…
Half_and_Quar_vs_Full	0	[]
Quar_vs_Full	40	['s_Cyanophage S-TIM5', 's_Erwinia phage phiEaH2', 's_Simian virus 40', 's_Shewanella sp. phage 1/40', 's_Xanthomonas axonopodis', 's_Pectobacterium phage ZF40', 's_Sulfolobus islandicus', 's_Salmonella phage Jersey', 's_Enterobacteria phage mEp043 c-1', 's_Agrotis segetum nucleopolyhedrovirus B', 's_Borrelia duttonii', 's_Synechococcus phage S-CBS2', 's_Bovine herpesvirus 5', 's_Yersinia phage v…
Quar_vs_Half	40	['s_Cyanophage S-TIM5', 's_Erwinia phage phiEaH2', 's_Simian virus 40', 's_Shewanella sp. phage 1/40', 's_Xanthomonas axonopodis', 's_Pectobacterium phage ZF40', 's_Sulfolobus islandicus', 's_Salmonella phage Jersey', 's_Enterobacteria phage mEp043 c-1', 's_Agrotis segetum nucleopolyhedrovirus B', 's_Borrelia duttonii', 's_Synechococcus phage S-CBS2', 's_Bovine herpesvirus 5', 's_Yersinia phage v…
Quar_and_Full_vs_Half	0	[]
[truncated: 1,059 more columns]
