# Supplementary material for: Impact of sequencing depth on the characterization of the microbiome and resistome
Source: Sci Rep. 2018 Apr 12;8:5890. doi: 10.1038/s41598-018-24280-8 (PMC5897366; doi:10.1038/s41598-018-24280-8)
Supplement: Supplementary file 4 — Dataset 3 [file 41598_2018_24280_MOESM4_ESM.xlsx]

## Sheet: kraken rarefaction
Sample	Sample sequencing ID	Depth	Percent sampling	Reads	Level	taxonCount
A062	F_A062	D1	0.05	4547045	Domains	4
A062	F_A062	D1	0.1	9100291	Domains	4
A062	F_A062	D1	0.15	13652178	Domains	4
A062	F_A062	D1	0.2	18204190	Domains	4
A062	F_A062	D1	0.25	22755089	Domains	4
A062	F_A062	D1	0.3	27305864	Domains	4
A062	F_A062	D1	0.35	31854290	Domains	4
A062	F_A062	D1	0.4	36404570	Domains	4
A062	F_A062	D1	0.45	40956293	Domains	4
A062	F_A062	D1	0.5	45511214	Domains	4
A062	F_A062	D1	0.55	50057584	Domains	4
A062	F_A062	D1	0.6	54605222	Domains	4
A062	F_A062	D1	0.65	59151847	Domains	4
A062	F_A062	D1	0.7	63700679	Domains	4
A062	F_A062	D1	0.75	68247181	Domains	4
A062	F_A062	D1	0.8	72795900	Domains	4
A062	F_A062	D1	0.85	77349751	Domains	4
A062	F_A062	D1	0.9	81900068	Domains	4
A062	F_A062	D1	0.95	86451023	Domains	4
A062	F_A062	D1	1	91001417	Domains	4
A070	F_A070	D1	0.05	6478782	Domains	4
A070	F_A070	D1	0.1	12955348	Domains	4
A070	F_A070	D1	0.15	19436755	Domains	4
A070	F_A070	D1	0.2	25913049	Domains	4
A070	F_A070	D1	0.25	32387785	Domains	4
A070	F_A070	D1	0.3	38867366	Domains	4
A070	F_A070	D1	0.35	45349553	Domains	4
A070	F_A070	D1	0.4	51830263	Domains	4
A070	F_A070	D1	0.45	58307392	Domains	4
A070	F_A070	D1	0.5	64780321	Domains	4
A070	F_A070	D1	0.55	71253184	Domains	4
A070	F_A070	D1	0.6	77730420	Domains	4
A070	F_A070	D1	0.65	84212598	Domains	4
A070	F_A070	D1	0.7	90688487	Domains	4
A070	F_A070	D1	0.75	97166423	Domains	4
A070	F_A070	D1	0.8	103641898	Domains	4
A070	F_A070	D1	0.85	110122000	Domains	4
A070	F_A070	D1	0.9	116602271	Domains	4
A070	F_A070	D1	0.95	123082722	Domains	4
A070	F_A070	D1	1	129561816	Domains	4
N003	F_N003	D1	0.05	4419241	Domains	4
N003	F_N003	D1	0.1	8837700	Domains	4
N003	F_N003	D1	0.15	13257196	Domains	4
N003	F_N003	D1	0.2	17675471	Domains	4
N003	F_N003	D1	0.25	22092896	Domains	4
N003	F_N003	D1	0.3	26511085	Domains	4
N003	F_N003	D1	0.35	30932177	Domains	4
N003	F_N003	D1	0.4	35352435	Domains	4
N003	F_N003	D1	0.45	39771596	Domains	4
N003	F_N003	D1	0.5	44183916	Domains	4
N003	F_N003	D1	0.55	48601484	Domains	4
N003	F_N003	D1	0.6	53020769	Domains	4
N003	F_N003	D1	0.65	57440827	Domains	4
N003	F_N003	D1	0.7	61861880	Domains	4
N003	F_N003	D1	0.75	66280782	Domains	4
N003	F_N003	D1	0.8	70700097	Domains	4
N003	F_N003	D1	0.85	75116992	Domains	4
N003	F_N003	D1	0.9	79536424	Domains	4
N003	F_N003	D1	0.95	83954056	Domains	4
N003	F_N003	D1	1	88370321	Domains	4
N013	F_N013	D1	0.05	4210189	Domains	4
N013	F_N013	D1	0.1	8423997	Domains	4
N013	F_N013	D1	0.15	12636149	Domains	4
N013	F_N013	D1	0.2	16844697	Domains	4
N013	F_N013	D1	0.25	21058158	Domains	4
N013	F_N013	D1	0.3	25264937	Domains	4
N013	F_N013	D1	0.35	29475936	Domains	4
N013	F_N013	D1	0.4	33686355	Domains	4
N013	F_N013	D1	0.45	37896086	Domains	4
N013	F_N013	D1	0.5	42104335	Domains	4
N013	F_N013	D1	0.55	46312168	Domains	4
N013	F_N013	D1	0.6	50520248	Domains	4
N013	F_N013	D1	0.65	54729844	Domains	4
N013	F_N013	D1	0.7	58941409	Domains	4
N013	F_N013	D1	0.75	63149957	Domains	4
N013	F_N013	D1	0.8	67357407	Domains	4
N013	F_N013	D1	0.85	71568410	Domains	4
N013	F_N013	D1	0.9	75780358	Domains	4
N013	F_N013	D1	0.95	79988987	Domains	4
N013	F_N013	D1	1	84198640	Domains	4
S034	F_S034	D1	0.05	5764470	Domains	4
S034	F_S034	D1	0.1	11532235	Domains	4
S034	F_S034	D1	0.15	17296898	Domains	4
S034	F_S034	D1	0.2	23062233	Domains	4
S034	F_S034	D1	0.25	28827290	Domains	4
S034	F_S034	D1	0.3	34592378	Domains	4
S034	F_S034	D1	0.35	40359344	Domains	4
S034	F_S034	D1	0.4	46128064	Domains	4
S034	F_S034	D1	0.45	51897081	Domains	4
S034	F_S034	D1	0.5	57665745	Domains	4
S034	F_S034	D1	0.55	63432844	Domains	4
S034	F_S034	D1	0.6	69199936	Domains	4
S034	F_S034	D1	0.65	74968369	Domains	4
S034	F_S034	D1	0.7	80735804	Domains	4
S034	F_S034	D1	0.75	86502141	Domains	4
S034	F_S034	D1	0.8	92269726	Domains	4
S034	F_S034	D1	0.85	98035192	Domains	4
S034	F_S034	D1	0.9	103801027	Domains	4
S034	F_S034	D1	0.95	109563523	Domains	4
S034	F_S034	D1	1	115328715	Domains	4
S040	F_S040	D1	0.05	3668693	Domains	4
S040	F_S040	D1	0.1	7330408	Domains	4
S040	F_S040	D1	0.15	10995753	Domains	4
S040	F_S040	D1	0.2	14660497	Domains	4
S040	F_S040	D1	0.25	18320728	Domains	4
S040	F_S040	D1	0.3	21986241	Domains	4
S040	F_S040	D1	0.35	25648075	Domains	4
S040	F_S040	D1	0.4	29315117	Domains	4
S040	F_S040	D1	0.45	32977483	Domains	4
S040	F_S040	D1	0.5	36645786	Domains	4
S040	F_S040	D1	0.55	40308651	Domains	4
S040	F_S040	D1	0.6	43972927	Domains	4
S040	F_S040	D1	0.65	47637132	Domains	4
S040	F_S040	D1	0.7	51300147	Domains	4
S040	F_S040	D1	0.75	54965500	Domains	4
S040	F_S040	D1	0.8	58630025	Domains	4
S040	F_S040	D1	0.85	62293964	Domains	4
S040	F_S040	D1	0.9	65959473	Domains	4
S040	F_S040	D1	0.95	69624373	Domains	4
S040	F_S040	D1	1	73289690	Domains	4
V046	F_V046	D1	0.05	8288603	Domains	4
V046	F_V046	D1	0.1	16587452	Domains	4
V046	F_V046	D1	0.15	24885563	Domains	4
V046	F_V046	D1	0.2	33175537	Domains	4
V046	F_V046	D1	0.25	41471571	Domains	4
V046	F_V046	D1	0.3	49769965	Domains	4
V046	F_V046	D1	0.35	58069160	Domains	4
V046	F_V046	D1	0.4	66366554	Domains	4
V046	F_V046	D1	0.45	74663880	Domains	4
V046	F_V046	D1	0.5	82961382	Domains	4
V046	F_V046	D1	0.55	91255021	Domains	4
V046	F_V046	D1	0.6	99551528	Domains	4
V046	F_V046	D1	0.65	107845317	Domains	4
V046	F_V046	D1	0.7	116138188	Domains	4
V046	F_V046	D1	0.75	124430887	Domains	4
V046	F_V046	D1	0.8	132725379	Domains	4
V046	F_V046	D1	0.85	141023173	Domains	4
V046	F_V046	D1	0.9	149320920	Domains	4
V046	F_V046	D1	0.95	157613093	Domains	4
V046	F_V046	D1	1	165906121	Domains	4
V053	F_V053	D1	0.05	7284268	Domains	4
V053	F_V053	D1	0.1	14567231	Domains	4
V053	F_V053	D1	0.15	21845683	Domains	4
V053	F_V053	D1	0.2	29125875	Domains	4
V053	F_V053	D1	0.25	36410664	Domains	4
V053	F_V053	D1	0.3	43691416	Domains	4
V053	F_V053	D1	0.35	50969658	Domains	4
V053	F_V053	D1	0.4	58252475	Domains	4
V053	F_V053	D1	0.45	65533380	Domains	4
V053	F_V053	D1	0.5	72811904	Domains	4
V053	F_V053	D1	0.55	80093613	Domains	4
V053	F_V053	D1	0.6	87374706	Domains	4
V053	F_V053	D1	0.65	94659000	Domains	4
V053	F_V053	D1	0.7	101939311	Domains	4
V053	F_V053	D1	0.75	109219206	Domains	4
V053	F_V053	D1	0.8	116502816	Domains	4
V053	F_V053	D1	0.85	123784424	Domains	4
V053	F_V053	D1	0.9	131067250	Domains	4
V053	F_V053	D1	0.95	138346597	Domains	4
V053	F_V053	D1	1	145623612	Domains	4
A062	H_006_A062	D0.5	0.05	2275746	Domains	4
A062	H_006_A062	D0.5	0.1	4553236	Domains	4
A062	H_006_A062	D0.5	0.15	6827040	Domains	4
A062	H_006_A062	D0.5	0.2	9103681	Domains	4
A062	H_006_A062	D0.5	0.25	11381343	Domains	4
A062	H_006_A062	D0.5	0.3	13656557	Domains	4
A062	H_006_A062	D0.5	0.35	15934186	Domains	4
A062	H_006_A062	D0.5	0.4	18210572	Domains	4
A062	H_006_A062	D0.5	0.45	20489783	Domains	4
A062	H_006_A062	D0.5	0.5	22767077	Domains	4
A062	H_006_A062	D0.5	0.55	25042297	Domains	4
A062	H_006_A062	D0.5	0.6	27319971	Domains	4
A062	H_006_A062	D0.5	0.65	29597025	Domains	4
A062	H_006_A062	D0.5	0.7	31871725	Domains	4
A062	H_006_A062	D0.5	0.75	34147386	Domains	4
A062	H_006_A062	D0.5	0.8	36424180	Domains	4
A062	H_006_A062	D0.5	0.85	38695361	Domains	4
A062	H_006_A062	D0.5	0.9	40972849	Domains	4
A062	H_006_A062	D0.5	0.95	43253454	Domains	4
A062	H_006_A062	D0.5	1	45530241	Domains	4
A070	H_006_A070	D0.5	0.05	3244164	Domains	4
A070	H_006_A070	D0.5	0.1	6488472	Domains	4
A070	H_006_A070	D0.5	0.15	9732330	Domains	4
A070	H_006_A070	D0.5	0.2	12974278	Domains	4
A070	H_006_A070	D0.5	0.25	16218296	Domains	4
A070	H_006_A070	D0.5	0.3	19458166	Domains	4
A070	H_006_A070	D0.5	0.35	22699928	Domains	4
A070	H_006_A070	D0.5	0.4	25939360	Domains	4
A070	H_006_A070	D0.5	0.45	29180204	Domains	4
A070	H_006_A070	D0.5	0.5	32424778	Domains	4
A070	H_006_A070	D0.5	0.55	35666362	Domains	4
A070	H_006_A070	D0.5	0.6	38908397	Domains	4
A070	H_006_A070	D0.5	0.65	42151142	Domains	4
A070	H_006_A070	D0.5	0.7	45396073	Domains	4
A070	H_006_A070	D0.5	0.75	48639568	Domains	4
A070	H_006_A070	D0.5	0.8	51881744	Domains	4
A070	H_006_A070	D0.5	0.85	55125669	Domains	4
A070	H_006_A070	D0.5	0.9	58370602	Domains	4
A070	H_006_A070	D0.5	0.95	61610444	Domains	4
A070	H_006_A070	D0.5	1	64853648	Domains	4
V046	H_006_V046	D0.5	0.05	4149163	Domains	4
V046	H_006_V046	D0.5	0.1	8302506	Domains	4
V046	H_006_V046	D0.5	0.15	12453723	Domains	4
V046	H_006_V046	D0.5	0.2	16604273	Domains	4
V046	H_006_V046	D0.5	0.25	20757141	Domains	4
V046	H_006_V046	D0.5	0.3	24910511	Domains	4
V046	H_006_V046	D0.5	0.35	29063040	Domains	4
V046	H_006_V046	D0.5	0.4	33218841	Domains	4
V046	H_006_V046	D0.5	0.45	37372058	Domains	4
V046	H_006_V046	D0.5	0.5	41524344	Domains	4
V046	H_006_V046	D0.5	0.55	45676106	Domains	4
V046	H_006_V046	D0.5	0.6	49828152	Domains	4
V046	H_006_V046	D0.5	0.65	53978445	Domains	4
V046	H_006_V046	D0.5	0.7	58127143	Domains	4
V046	H_006_V046	D0.5	0.75	62278331	Domains	4
V046	H_006_V046	D0.5	0.8	66427346	Domains	4
V046	H_006_V046	D0.5	0.85	70581068	Domains	4
V046	H_006_V046	D0.5	0.9	74734709	Domains	4
V046	H_006_V046	D0.5	0.95	78881502	Domains	4
V046	H_006_V046	D0.5	1	83031841	Domains	4
V053	H_006_V053	D0.5	0.05	3648120	Domains	4
V053	H_006_V053	D0.5	0.1	7291656	Domains	4
V053	H_006_V053	D0.5	0.15	10935332	Domains	4
V053	H_006_V053	D0.5	0.2	14581425	Domains	4
V053	H_006_V053	D0.5	0.25	18225111	Domains	4
V053	H_006_V053	D0.5	0.3	21869537	Domains	4
V053	H_006_V053	D0.5	0.35	25515643	Domains	4
V053	H_006_V053	D0.5	0.4	29159944	Domains	4
V053	H_006_V053	D0.5	0.45	32803349	Domains	4
V053	H_006_V053	D0.5	0.5	36449080	Domains	4
V053	H_006_V053	D0.5	0.55	40097207	Domains	4
V053	H_006_V053	D0.5	0.6	43740796	Domains	4
V053	H_006_V053	D0.5	0.65	47385156	Domains	4
V053	H_006_V053	D0.5	0.7	51030951	Domains	4
V053	H_006_V053	D0.5	0.75	54677992	Domains	4
V053	H_006_V053	D0.5	0.8	58325452	Domains	4
V053	H_006_V053	D0.5	0.85	61970076	Domains	4
V053	H_006_V053	D0.5	0.9	65613725	Domains	4
V053	H_006_V053	D0.5	0.95	69258517	Domains	4
V053	H_006_V053	D0.5	1	72903036	Domains	4
A062	H_007_A062	D0.5	0.05	2273721	Domains	4
A062	H_007_A062	D0.5	0.1	4547504	Domains	4
A062	H_007_A062	D0.5	0.15	6822317	Domains	4
A062	H_007_A062	D0.5	0.2	9096772	Domains	4
A062	H_007_A062	D0.5	0.25	11370409	Domains	4
A062	H_007_A062	D0.5	0.3	13642587	Domains	4
A062	H_007_A062	D0.5	0.35	15916326	Domains	4
A062	H_007_A062	D0.5	0.4	18189673	Domains	4
A062	H_007_A062	D0.5	0.45	20465423	Domains	4
A062	H_007_A062	D0.5	0.5	22738632	Domains	4
A062	H_007_A062	D0.5	0.55	25013182	Domains	4
A062	H_007_A062	D0.5	0.6	27285996	Domains	4
A062	H_007_A062	D0.5	0.65	29559835	Domains	4
A062	H_007_A062	D0.5	0.7	31830894	Domains	4
A062	H_007_A062	D0.5	0.75	34103449	Domains	4
A062	H_007_A062	D0.5	0.8	36377168	Domains	4
A062	H_007_A062	D0.5	0.85	38650056	Domains	4
A062	H_007_A062	D0.5	0.9	40923793	Domains	4
A062	H_007_A062	D0.5	0.95	43197994	Domains	4
A062	H_007_A062	D0.5	1	45471176	Domains	4
A070	H_007_A070	D0.5	0.05	3235835	Domains	4
A070	H_007_A070	D0.5	0.1	6470159	Domains	4
A070	H_007_A070	D0.5	0.15	9706885	Domains	4
A070	H_007_A070	D0.5	0.2	12943089	Domains	4
A070	H_007_A070	D0.5	0.25	16180107	Domains	4
A070	H_007_A070	D0.5	0.3	19415469	Domains	4
A070	H_007_A070	D0.5	0.35	22649127	Domains	4
A070	H_007_A070	D0.5	0.4	25885313	Domains	4
A070	H_007_A070	D0.5	0.45	29118765	Domains	4
A070	H_007_A070	D0.5	0.5	32354675	Domains	4
A070	H_007_A070	D0.5	0.55	35588258	Domains	4
A070	H_007_A070	D0.5	0.6	38824501	Domains	4
A070	H_007_A070	D0.5	0.65	42061179	Domains	4
A070	H_007_A070	D0.5	0.7	45299126	Domains	4
A070	H_007_A070	D0.5	0.75	48535309	Domains	4
A070	H_007_A070	D0.5	0.8	51771338	Domains	4
A070	H_007_A070	D0.5	0.85	55001918	Domains	4
A070	H_007_A070	D0.5	0.9	58237857	Domains	4
A070	H_007_A070	D0.5	0.95	61472863	Domains	4
A070	H_007_A070	D0.5	1	64708168	Domains	4
N003	H_007_N003	D0.5	0.05	2209257	Domains	4
N003	H_007_N003	D0.5	0.1	4420951	Domains	4
N003	H_007_N003	D0.5	0.15	6633044	Domains	4
N003	H_007_N003	D0.5	0.2	8846951	Domains	4
N003	H_007_N003	D0.5	0.25	11058840	Domains	4
N003	H_007_N003	D0.5	0.3	13270504	Domains	4
N003	H_007_N003	D0.5	0.35	15481014	Domains	4
N003	H_007_N003	D0.5	0.4	17691428	Domains	4
N003	H_007_N003	D0.5	0.45	19903011	Domains	4
N003	H_007_N003	D0.5	0.5	22115929	Domains	4
N003	H_007_N003	D0.5	0.55	24327853	Domains	4
N003	H_007_N003	D0.5	0.6	26541495	Domains	4
N003	H_007_N003	D0.5	0.65	28751177	Domains	4
N003	H_007_N003	D0.5	0.7	30962728	Domains	4
N003	H_007_N003	D0.5	0.75	33174358	Domains	4
N003	H_007_N003	D0.5	0.8	35384979	Domains	4
N003	H_007_N003	D0.5	0.85	37593733	Domains	4
N003	H_007_N003	D0.5	0.9	39806035	Domains	4
N003	H_007_N003	D0.5	0.95	42019667	Domains	4
N003	H_007_N003	D0.5	1	44234121	Domains	4
N013	H_007_N013	D0.5	0.05	2109390	Domains	4
N013	H_007_N013	D0.5	0.1	4220215	Domains	4
N013	H_007_N013	D0.5	0.15	6328232	Domains	4
N013	H_007_N013	D0.5	0.2	8437562	Domains	4
N013	H_007_N013	D0.5	0.25	10545883	Domains	4
N013	H_007_N013	D0.5	0.3	12657201	Domains	4
N013	H_007_N013	D0.5	0.35	14766889	Domains	4
N013	H_007_N013	D0.5	0.4	16877310	Domains	4
N013	H_007_N013	D0.5	0.45	18983738	Domains	4
N013	H_007_N013	D0.5	0.5	21094886	Domains	4
N013	H_007_N013	D0.5	0.55	23202798	Domains	4
N013	H_007_N013	D0.5	0.6	25312377	Domains	4
N013	H_007_N013	D0.5	0.65	27419756	Domains	4
N013	H_007_N013	D0.5	0.7	29530849	Domains	4
N013	H_007_N013	D0.5	0.75	31638780	Domains	4
N013	H_007_N013	D0.5	0.8	33748942	Domains	4
N013	H_007_N013	D0.5	0.85	35859918	Domains	4
N013	H_007_N013	D0.5	0.9	37967405	Domains	4
N013	H_007_N013	D0.5	0.95	40076240	Domains	4
N013	H_007_N013	D0.5	1	42185622	Domains	4
S034	H_007_S034	D0.5	0.05	2894022	Domains	4
S034	H_007_S034	D0.5	0.1	5791535	Domains	4
S034	H_007_S034	D0.5	0.15	8686208	Domains	4
S034	H_007_S034	D0.5	0.2	11579289	Domains	4
S034	H_007_S034	D0.5	0.25	14473923	Domains	4
S034	H_007_S034	D0.5	0.3	17368129	Domains	4
S034	H_007_S034	D0.5	0.35	20262179	Domains	4
S034	H_007_S034	D0.5	0.4	23159175	Domains	4
S034	H_007_S034	D0.5	0.45	26058477	Domains	4
S034	H_007_S034	D0.5	0.5	28952451	Domains	4
S034	H_007_S034	D0.5	0.55	31848811	Domains	4
S034	H_007_S034	D0.5	0.6	34743836	Domains	4
S034	H_007_S034	D0.5	0.65	37637951	Domains	4
S034	H_007_S034	D0.5	0.7	40534651	Domains	4
S034	H_007_S034	D0.5	0.75	43427067	Domains	4
S034	H_007_S034	D0.5	0.8	46319826	Domains	4
S034	H_007_S034	D0.5	0.85	49217549	Domains	4
S034	H_007_S034	D0.5	0.9	52112211	Domains	4
S034	H_007_S034	D0.5	0.95	55008508	Domains	4
S034	H_007_S034	D0.5	1	57901876	Domains	4
S040	H_007_S040	D0.5	0.05	1834136	Domains	4
S040	H_007_S040	D0.5	0.1	3670697	Domains	4
S040	H_007_S040	D0.5	0.15	5506597	Domains	4
S040	H_007_S040	D0.5	0.2	7341885	Domains	4
S040	H_007_S040	D0.5	0.25	9175472	Domains	4
S040	H_007_S040	D0.5	0.3	11010451	Domains	4
S040	H_007_S040	D0.5	0.35	12843946	Domains	4
S040	H_007_S040	D0.5	0.4	14678147	Domains	4
S040	H_007_S040	D0.5	0.45	16513061	Domains	4
S040	H_007_S040	D0.5	0.5	18349510	Domains	4
S040	H_007_S040	D0.5	0.55	20185576	Domains	4
S040	H_007_S040	D0.5	0.6	22021189	Domains	4
S040	H_007_S040	D0.5	0.65	23854856	Domains	4
S040	H_007_S040	D0.5	0.7	25690471	Domains	4
S040	H_007_S040	D0.5	0.75	27527478	Domains	4
S040	H_007_S040	D0.5	0.8	29362570	Domains	4
S040	H_007_S040	D0.5	0.85	31198891	Domains	4
S040	H_007_S040	D0.5	0.9	33033263	Domains	4
S040	H_007_S040	D0.5	0.95	34867163	Domains	4
S040	H_007_S040	D0.5	1	36701671	Domains	4
V046	H_007_V046	D0.5	0.05	4145343	Domains	4
V046	H_007_V046	D0.5	0.1	8285573	Domains	4
V046	H_007_V046	D0.5	0.15	12429751	Domains	4
V046	H_007_V046	D0.5	0.2	16571572	Domains	4
V046	H_007_V046	D0.5	0.25	20715320	Domains	4
V046	H_007_V046	D0.5	0.3	24860622	Domains	4
V046	H_007_V046	D0.5	0.35	29004100	Domains	4
V046	H_007_V046	D0.5	0.4	33148191	Domains	4
V046	H_007_V046	D0.5	0.45	37292773	Domains	4
V046	H_007_V046	D0.5	0.5	41438960	Domains	4
V046	H_007_V046	D0.5	0.55	45580014	Domains	4
V046	H_007_V046	D0.5	0.6	49723539	Domains	4
V046	H_007_V046	D0.5	0.65	53871202	Domains	4
V046	H_007_V046	D0.5	0.7	58017864	Domains	4
V046	H_007_V046	D0.5	0.75	62162799	Domains	4
V046	H_007_V046	D0.5	0.8	66303577	Domains	4
V046	H_007_V046	D0.5	0.85	70446494	Domains	4
V046	H_007_V046	D0.5	0.9	74588926	Domains	4
V046	H_007_V046	D0.5	0.95	78731778	Domains	4
V046	H_007_V046	D0.5	1	82874280	Domains	4
V053	H_007_V053	D0.5	0.05	3634695	Domains	4
V053	H_007_V053	D0.5	0.1	7268865	Domains	4
V053	H_007_V053	D0.5	0.15	10908325	Domains	4
V053	H_007_V053	D0.5	0.2	14544876	Domains	4
V053	H_007_V053	D0.5	0.25	18180667	Domains	4
V053	H_007_V053	D0.5	0.3	21815614	Domains	4
V053	H_007_V053	D0.5	0.35	25454204	Domains	4
V053	H_007_V053	D0.5	0.4	29089218	Domains	4
V053	H_007_V053	D0.5	0.45	32724746	Domains	4
V053	H_007_V053	D0.5	0.5	36359470	Domains	4
V053	H_007_V053	D0.5	0.55	39998652	Domains	4
V053	H_007_V053	D0.5	0.6	43637871	Domains	4
V053	H_007_V053	D0.5	0.65	47271328	Domains	4
V053	H_007_V053	D0.5	0.7	50906905	Domains	4
V053	H_007_V053	D0.5	0.75	54542622	Domains	4
V053	H_007_V053	D0.5	0.8	58176189	Domains	4
V053	H_007_V053	D0.5	0.85	61811183	Domains	4
V053	H_007_V053	D0.5	0.9	65446933	Domains	4
V053	H_007_V053	D0.5	0.95	69083000	Domains	4
V053	H_007_V053	D0.5	1	72720576	Domains	4
N003	H_008_N003	D0.5	0.05	2204767	Domains	4
N003	H_008_N003	D0.5	0.1	4411234	Domains	4
N003	H_008_N003	D0.5	0.15	6617221	Domains	4
N003	H_008_N003	D0.5	0.2	8826077	Domains	4
N003	H_008_N003	D0.5	0.25	11032804	Domains	4
N003	H_008_N003	D0.5	0.3	13238758	Domains	4
N003	H_008_N003	D0.5	0.35	15444510	Domains	4
N003	H_008_N003	D0.5	0.4	17655548	Domains	4
N003	H_008_N003	D0.5	0.45	19864363	Domains	4
N003	H_008_N003	D0.5	0.5	22070495	Domains	4
N003	H_008_N003	D0.5	0.55	24274327	Domains	4
N003	H_008_N003	D0.5	0.6	26483764	Domains	4
N003	H_008_N003	D0.5	0.65	28689934	Domains	4
N003	H_008_N003	D0.5	0.7	30895783	Domains	4
N003	H_008_N003	D0.5	0.75	33105969	Domains	4
N003	H_008_N003	D0.5	0.8	35310117	Domains	4
N003	H_008_N003	D0.5	0.85	37515352	Domains	4
N003	H_008_N003	D0.5	0.9	39722723	Domains	4
N003	H_008_N003	D0.5	0.95	41928403	Domains	4
N003	H_008_N003	D0.5	1	44136200	Domains	4
N013	H_008_N013	D0.5	0.05	2100710	Domains	4
N013	H_008_N013	D0.5	0.1	4201932	Domains	4
N013	H_008_N013	D0.5	0.15	6304684	Domains	4
N013	H_008_N013	D0.5	0.2	8406069	Domains	4
N013	H_008_N013	D0.5	0.25	10505142	Domains	4
N013	H_008_N013	D0.5	0.3	12607322	Domains	4
N013	H_008_N013	D0.5	0.35	14708893	Domains	4
N013	H_008_N013	D0.5	0.4	16807297	Domains	4
N013	H_008_N013	D0.5	0.45	18905297	Domains	4
N013	H_008_N013	D0.5	0.5	21005073	Domains	4
N013	H_008_N013	D0.5	0.55	23104424	Domains	4
N013	H_008_N013	D0.5	0.6	25204749	Domains	4
N013	H_008_N013	D0.5	0.65	27305359	Domains	4
N013	H_008_N013	D0.5	0.7	29405499	Domains	4
N013	H_008_N013	D0.5	0.75	31507418	Domains	4
N013	H_008_N013	D0.5	0.8	33608076	Domains	4
N013	H_008_N013	D0.5	0.85	35711631	Domains	4
N013	H_008_N013	D0.5	0.9	37812954	Domains	4
N013	H_008_N013	D0.5	0.95	39912342	Domains	4
N013	H_008_N013	D0.5	1	42013018	Domains	4
S034	H_008_S034	D0.5	0.05	2868080	Domains	4
S034	H_008_S034	D0.5	0.1	5740112	Domains	4
S034	H_008_S034	D0.5	0.15	8608800	Domains	4
S034	H_008_S034	D0.5	0.2	11480090	Domains	4
S034	H_008_S034	D0.5	0.25	14353061	Domains	4
S034	H_008_S034	D0.5	0.3	17226446	Domains	4
S034	H_008_S034	D0.5	0.35	20097187	Domains	4
S034	H_008_S034	D0.5	0.4	22971597	Domains	4
S034	H_008_S034	D0.5	0.45	25840779	Domains	4
S034	H_008_S034	D0.5	0.5	28713928	Domains	4
S034	H_008_S034	D0.5	0.55	31587666	Domains	4
S034	H_008_S034	D0.5	0.6	34459974	Domains	4
S034	H_008_S034	D0.5	0.65	37333543	Domains	4
S034	H_008_S034	D0.5	0.7	40203051	Domains	4
S034	H_008_S034	D0.5	0.75	43073101	Domains	4
S034	H_008_S034	D0.5	0.8	45944400	Domains	4
S034	H_008_S034	D0.5	0.85	48817329	Domains	4
S034	H_008_S034	D0.5	0.9	51688434	Domains	4
S034	H_008_S034	D0.5	0.95	54556339	Domains	4
S034	H_008_S034	D0.5	1	57426839	Domains	4
S040	H_008_S040	D0.5	0.05	1827576	Domains	4
S040	H_008_S040	D0.5	0.1	3655993	Domains	4
S040	H_008_S040	D0.5	0.15	5484817	Domains	4
S040	H_008_S040	D0.5	0.2	7314972	Domains	4
S040	H_008_S040	D0.5	0.25	9143560	Domains	4
S040	H_008_S040	D0.5	0.3	10974108	Domains	4
S040	H_008_S040	D0.5	0.35	12804771	Domains	4
S040	H_008_S040	D0.5	0.4	14634359	Domains	4
S040	H_008_S040	D0.5	0.45	16463079	Domains	4
S040	H_008_S040	D0.5	0.5	18290976	Domains	4
S040	H_008_S040	D0.5	0.55	20120732	Domains	4
S040	H_008_S040	D0.5	0.6	21951285	Domains	4
S040	H_008_S040	D0.5	0.65	23781388	Domains	4
S040	H_008_S040	D0.5	0.7	25611860	Domains	4
S040	H_008_S040	D0.5	0.75	27440628	Domains	4
S040	H_008_S040	D0.5	0.8	29270141	Domains	4
S040	H_008_S040	D0.5	0.85	31099746	Domains	4
S040	H_008_S040	D0.5	0.9	32929920	Domains	4
S040	H_008_S040	D0.5	0.95	34757578	Domains	4
S040	H_008_S040	D0.5	1	36588019	Domains	4
A062	Q_A062	D0.25	0.05	992549	Domains	4
A062	Q_A062	D0.25	0.1	1986518	Domains	4
A062	Q_A062	D0.25	0.15	2979080	Domains	4
A062	Q_A062	D0.25	0.2	3971940	Domains	4
A062	Q_A062	D0.25	0.25	4964363	Domains	4
A062	Q_A062	D0.25	0.3	5957984	Domains	4
A062	Q_A062	D0.25	0.35	6950540	Domains	4
A062	Q_A062	D0.25	0.4	7943086	Domains	4
A062	Q_A062	D0.25	0.45	8936516	Domains	4
A062	Q_A062	D0.25	0.5	9928964	Domains	4
A062	Q_A062	D0.25	0.55	10922270	Domains	4
A062	Q_A062	D0.25	0.6	11915570	Domains	4
A062	Q_A062	D0.25	0.65	12911672	Domains	4
A062	Q_A062	D0.25	0.7	13906171	Domains	4
A062	Q_A062	D0.25	0.75	14900662	Domains	4
A062	Q_A062	D0.25	0.8	15894686	Domains	4
A062	Q_A062	D0.25	0.85	16886494	Domains	4
A062	Q_A062	D0.25	0.9	17881159	Domains	4
A062	Q_A062	D0.25	0.95	18872914	Domains	4
A062	Q_A062	D0.25	1	19865347	Domains	4
A070	Q_A070	D0.25	0.05	1365452	Domains	4
A070	Q_A070	D0.25	0.1	2732911	Domains	4
A070	Q_A070	D0.25	0.15	4101616	Domains	4
A070	Q_A070	D0.25	0.2	5470408	Domains	4
A070	Q_A070	D0.25	0.25	6836889	Domains	4
A070	Q_A070	D0.25	0.3	8203318	Domains	4
A070	Q_A070	D0.25	0.35	9569739	Domains	4
A070	Q_A070	D0.25	0.4	10937996	Domains	4
A070	Q_A070	D0.25	0.45	12305286	Domains	4
A070	Q_A070	D0.25	0.5	13674057	Domains	4
A070	Q_A070	D0.25	0.55	15041491	Domains	4
A070	Q_A070	D0.25	0.6	16407531	Domains	4
A070	Q_A070	D0.25	0.65	17772955	Domains	4
A070	Q_A070	D0.25	0.7	19140000	Domains	4
A070	Q_A070	D0.25	0.75	20508890	Domains	4
A070	Q_A070	D0.25	0.8	21878026	Domains	4
A070	Q_A070	D0.25	0.85	23245989	Domains	4
A070	Q_A070	D0.25	0.9	24615576	Domains	4
A070	Q_A070	D0.25	0.95	25984773	Domains	4
A070	Q_A070	D0.25	1	27350382	Domains	4
N003	Q_N003	D0.25	0.05	937934	Domains	4
N003	Q_N003	D0.25	0.1	1874506	Domains	4
N003	Q_N003	D0.25	0.15	2812814	Domains	4
N003	Q_N003	D0.25	0.2	3750466	Domains	4
N003	Q_N003	D0.25	0.25	4686263	Domains	4
N003	Q_N003	D0.25	0.3	5621840	Domains	4
N003	Q_N003	D0.25	0.35	6558339	Domains	4
N003	Q_N003	D0.25	0.4	7493126	Domains	4
N003	Q_N003	D0.25	0.45	8429347	Domains	4
N003	Q_N003	D0.25	0.5	9365196	Domains	4
N003	Q_N003	D0.25	0.55	10300698	Domains	4
N003	Q_N003	D0.25	0.6	11236042	Domains	4
N003	Q_N003	D0.25	0.65	12174434	Domains	4
N003	Q_N003	D0.25	0.7	13111390	Domains	4
N003	Q_N003	D0.25	0.75	14047051	Domains	4
N003	Q_N003	D0.25	0.8	14982957	Domains	4
N003	Q_N003	D0.25	0.85	15920343	Domains	4
N003	Q_N003	D0.25	0.9	16857883	Domains	4
N003	Q_N003	D0.25	0.95	17794495	Domains	4
N003	Q_N003	D0.25	1	18732358	Domains	4
N013	Q_N013	D0.25	0.05	896675	Domains	4
N013	Q_N013	D0.25	0.1	1793039	Domains	4
N013	Q_N013	D0.25	0.15	2689407	Domains	4
N013	Q_N013	D0.25	0.2	3585401	Domains	4
N013	Q_N013	D0.25	0.25	4481989	Domains	4
N013	Q_N013	D0.25	0.3	5380404	Domains	4
N013	Q_N013	D0.25	0.35	6276696	Domains	4
N013	Q_N013	D0.25	0.4	7172177	Domains	4
N013	Q_N013	D0.25	0.45	8065942	Domains	4
N013	Q_N013	D0.25	0.5	8961745	Domains	4
N013	Q_N013	D0.25	0.55	9857548	Domains	4
N013	Q_N013	D0.25	0.6	10754861	Domains	4
N013	Q_N013	D0.25	0.65	11650056	Domains	4
N013	Q_N013	D0.25	0.7	12546248	Domains	4
N013	Q_N013	D0.25	0.75	13443015	Domains	4
N013	Q_N013	D0.25	0.8	14340390	Domains	4
N013	Q_N013	D0.25	0.85	15237208	Domains	4
N013	Q_N013	D0.25	0.9	16132857	Domains	4
N013	Q_N013	D0.25	0.95	17027798	Domains	4
N013	Q_N013	D0.25	1	17922492	Domains	4
S034	Q_S034	D0.25	0.05	1018948	Domains	4
S034	Q_S034	D0.25	0.1	2038579	Domains	4
S034	Q_S034	D0.25	0.15	3058222	Domains	4
S034	Q_S034	D0.25	0.2	4077522	Domains	4
S034	Q_S034	D0.25	0.25	5094101	Domains	4
S034	Q_S034	D0.25	0.3	6112894	Domains	4
S034	Q_S034	D0.25	0.35	7131917	Domains	4
S034	Q_S034	D0.25	0.4	8151389	Domains	4
S034	Q_S034	D0.25	0.45	9169920	Domains	4
S034	Q_S034	D0.25	0.5	10187831	Domains	4
S034	Q_S034	D0.25	0.55	11206043	Domains	4
S034	Q_S034	D0.25	0.6	12223529	Domains	4
S034	Q_S034	D0.25	0.65	13241333	Domains	4
S034	Q_S034	D0.25	0.7	14261758	Domains	4
S034	Q_S034	D0.25	0.75	15280064	Domains	4
S034	Q_S034	D0.25	0.8	16298435	Domains	4
S034	Q_S034	D0.25	0.85	17316732	Domains	4
S034	Q_S034	D0.25	0.9	18336176	Domains	4
S034	Q_S034	D0.25	0.95	19355283	Domains	4
S034	Q_S034	D0.25	1	20373852	Domains	4
S040	Q_S040	D0.25	0.05	991206	Domains	4
S040	Q_S040	D0.25	0.1	1980521	Domains	4
S040	Q_S040	D0.25	0.15	2969780	Domains	4
S040	Q_S040	D0.25	0.2	3960038	Domains	4
S040	Q_S040	D0.25	0.25	4950614	Domains	4
S040	Q_S040	D0.25	0.3	5940838	Domains	4
S040	Q_S040	D0.25	0.35	6929579	Domains	4
S040	Q_S040	D0.25	0.4	7920408	Domains	4
S040	Q_S040	D0.25	0.45	8910277	Domains	4
S040	Q_S040	D0.25	0.5	9900937	Domains	4
S040	Q_S040	D0.25	0.55	10891666	Domains	4
S040	Q_S040	D0.25	0.6	11881885	Domains	4
S040	Q_S040	D0.25	0.65	12871775	Domains	4
S040	Q_S040	D0.25	0.7	13862937	Domains	4
S040	Q_S040	D0.25	0.75	14852979	Domains	4
S040	Q_S040	D0.25	0.8	15842040	Domains	4
S040	Q_S040	D0.25	0.85	16834364	Domains	4
S040	Q_S040	D0.25	0.9	17824077	Domains	4
S040	Q_S040	D0.25	0.95	18814766	Domains	4
S040	Q_S040	D0.25	1	19805729	Domains	4
V046	Q_V046	D0.25	0.05	1769251	Domains	4
V046	Q_V046	D0.25	0.1	3538655	Domains	4
V046	Q_V046	D0.25	0.15	5309577	Domains	4
V046	Q_V046	D0.25	0.2	7079573	Domains	4
V046	Q_V046	D0.25	0.25	8849707	Domains	4
V046	Q_V046	D0.25	0.3	10618732	Domains	4
V046	Q_V046	D0.25	0.35	12390748	Domains	4
V046	Q_V046	D0.25	0.4	14160181	Domains	4
V046	Q_V046	D0.25	0.45	15927711	Domains	4
V046	Q_V046	D0.25	0.5	17700042	Domains	4
V046	Q_V046	D0.25	0.55	19470124	Domains	4
V046	Q_V046	D0.25	0.6	21240168	Domains	4
V046	Q_V046	D0.25	0.65	23011518	Domains	4
V046	Q_V046	D0.25	0.7	24782762	Domains	4
V046	Q_V046	D0.25	0.75	26550388	Domains	4
V046	Q_V046	D0.25	0.8	28322036	Domains	4
V046	Q_V046	D0.25	0.85	30091242	Domains	4
V046	Q_V046	D0.25	0.9	31861985	Domains	4
V046	Q_V046	D0.25	0.95	33634237	Domains	4
V046	Q_V046	D0.25	1	35403731	Domains	4
V053	Q_V053	D0.25	0.05	1521714	Domains	4
V053	Q_V053	D0.25	0.1	3047027	Domains	4
V053	Q_V053	D0.25	0.15	4571228	Domains	4
V053	Q_V053	D0.25	0.2	6095859	Domains	4
V053	Q_V053	D0.25	0.25	7619362	Domains	4
V053	Q_V053	D0.25	0.3	9141964	Domains	4
V053	Q_V053	D0.25	0.35	10664689	Domains	4
V053	Q_V053	D0.25	0.4	12188158	Domains	4
V053	Q_V053	D0.25	0.45	13710838	Domains	4
V053	Q_V053	D0.25	0.5	15234928	Domains	4
V053	Q_V053	D0.25	0.55	16758534	Domains	4
V053	Q_V053	D0.25	0.6	18285578	Domains	4
V053	Q_V053	D0.25	0.65	19808745	Domains	4
V053	Q_V053	D0.25	0.7	21333933	Domains	4
V053	Q_V053	D0.25	0.75	22856246	Domains	4
V053	Q_V053	D0.25	0.8	24378669	Domains	4
V053	Q_V053	D0.25	0.85	25906156	Domains	4
V053	Q_V053	D0.25	0.9	27431341	Domains	4
V053	Q_V053	D0.25	0.95	28953966	Domains	4
V053	Q_V053	D0.25	1	30476299	Domains	4
A062	F_A062	D1	0.05	4547045	Phyla	36
A062	F_A062	D1	0.1	9100291	Phyla	36
A062	F_A062	D1	0.15	13652178	Phyla	37
A062	F_A062	D1	0.2	18204190	Phyla	37
A062	F_A062	D1	0.25	22755089	Phyla	37
A062	F_A062	D1	0.3	27305864	Phyla	37
A062	F_A062	D1	0.35	31854290	Phyla	37
A062	F_A062	D1	0.4	36404570	Phyla	37
A062	F_A062	D1	0.45	40956293	Phyla	37
A062	F_A062	D1	0.5	45511214	Phyla	37
A062	F_A062	D1	0.55	50057584	Phyla	37
A062	F_A062	D1	0.6	54605222	Phyla	37
A062	F_A062	D1	0.65	59151847	Phyla	37
A062	F_A062	D1	0.7	63700679	Phyla	37
A062	F_A062	D1	0.75	68247181	Phyla	37
A062	F_A062	D1	0.8	72795900	Phyla	37
A062	F_A062	D1	0.85	77349751	Phyla	38
A062	F_A062	D1	0.9	81900068	Phyla	38
A062	F_A062	D1	0.95	86451023	Phyla	38
A062	F_A062	D1	1	91001417	Phyla	38
A070	F_A070	D1	0.05	6478782	Phyla	37
A070	F_A070	D1	0.1	12955348	Phyla	37
A070	F_A070	D1	0.15	19436755	Phyla	37
A070	F_A070	D1	0.2	25913049	Phyla	37
A070	F_A070	D1	0.25	32387785	Phyla	37
A070	F_A070	D1	0.3	38867366	Phyla	37
A070	F_A070	D1	0.35	45349553	Phyla	37
A070	F_A070	D1	0.4	51830263	Phyla	37
A070	F_A070	D1	0.45	58307392	Phyla	37
A070	F_A070	D1	0.5	64780321	Phyla	37
A070	F_A070	D1	0.55	71253184	Phyla	37
A070	F_A070	D1	0.6	77730420	Phyla	37
A070	F_A070	D1	0.65	84212598	Phyla	37
A070	F_A070	D1	0.7	90688487	Phyla	37
A070	F_A070	D1	0.75	97166423	Phyla	37
A070	F_A070	D1	0.8	103641898	Phyla	37
A070	F_A070	D1	0.85	110122000	Phyla	37
A070	F_A070	D1	0.9	116602271	Phyla	37
A070	F_A070	D1	0.95	123082722	Phyla	37
A070	F_A070	D1	1	129561816	Phyla	37
N003	F_N003	D1	0.05	4419241	Phyla	36
N003	F_N003	D1	0.1	8837700	Phyla	37
N003	F_N003	D1	0.15	13257196	Phyla	37
N003	F_N003	D1	0.2	17675471	Phyla	37
N003	F_N003	D1	0.25	22092896	Phyla	37
N003	F_N003	D1	0.3	26511085	Phyla	37
N003	F_N003	D1	0.35	30932177	Phyla	37
N003	F_N003	D1	0.4	35352435	Phyla	37
N003	F_N003	D1	0.45	39771596	Phyla	37
N003	F_N003	D1	0.5	44183916	Phyla	37
N003	F_N003	D1	0.55	48601484	Phyla	37
N003	F_N003	D1	0.6	53020769	Phyla	37
N003	F_N003	D1	0.65	57440827	Phyla	37
N003	F_N003	D1	0.7	61861880	Phyla	37
N003	F_N003	D1	0.75	66280782	Phyla	37
N003	F_N003	D1	0.8	70700097	Phyla	37
N003	F_N003	D1	0.85	75116992	Phyla	37
N003	F_N003	D1	0.9	79536424	Phyla	37
N003	F_N003	D1	0.95	83954056	Phyla	37
N003	F_N003	D1	1	88370321	Phyla	37
N013	F_N013	D1	0.05	4210189	Phyla	36
N013	F_N013	D1	0.1	8423997	Phyla	36
N013	F_N013	D1	0.15	12636149	Phyla	36
N013	F_N013	D1	0.2	16844697	Phyla	37
N013	F_N013	D1	0.25	21058158	Phyla	37
N013	F_N013	D1	0.3	25264937	Phyla	37
N013	F_N013	D1	0.35	29475936	Phyla	37
N013	F_N013	D1	0.4	33686355	Phyla	37
N013	F_N013	D1	0.45	37896086	Phyla	37
N013	F_N013	D1	0.5	42104335	Phyla	37
N013	F_N013	D1	0.55	46312168	Phyla	37
N013	F_N013	D1	0.6	50520248	Phyla	37
N013	F_N013	D1	0.65	54729844	Phyla	37
N013	F_N013	D1	0.7	58941409	Phyla	37
N013	F_N013	D1	0.75	63149957	Phyla	37
N013	F_N013	D1	0.8	67357407	Phyla	37
N013	F_N013	D1	0.85	71568410	Phyla	37
N013	F_N013	D1	0.9	75780358	Phyla	37
N013	F_N013	D1	0.95	79988987	Phyla	37
N013	F_N013	D1	1	84198640	Phyla	37
S034	F_S034	D1	0.05	5764470	Phyla	35
S034	F_S034	D1	0.1	11532235	Phyla	36
S034	F_S034	D1	0.15	17296898	Phyla	36
S034	F_S034	D1	0.2	23062233	Phyla	36
S034	F_S034	D1	0.25	28827290	Phyla	37
S034	F_S034	D1	0.3	34592378	Phyla	37
S034	F_S034	D1	0.35	40359344	Phyla	37
S034	F_S034	D1	0.4	46128064	Phyla	37
S034	F_S034	D1	0.45	51897081	Phyla	37
S034	F_S034	D1	0.5	57665745	Phyla	37
S034	F_S034	D1	0.55	63432844	Phyla	37
S034	F_S034	D1	0.6	69199936	Phyla	37
S034	F_S034	D1	0.65	74968369	Phyla	37
S034	F_S034	D1	0.7	80735804	Phyla	37
S034	F_S034	D1	0.75	86502141	Phyla	37
S034	F_S034	D1	0.8	92269726	Phyla	37
S034	F_S034	D1	0.85	98035192	Phyla	37
S034	F_S034	D1	0.9	103801027	Phyla	37
S034	F_S034	D1	0.95	109563523	Phyla	37
S034	F_S034	D1	1	115328715	Phyla	37
S040	F_S040	D1	0.05	3668693	Phyla	34
S040	F_S040	D1	0.1	7330408	Phyla	35
S040	F_S040	D1	0.15	10995753	Phyla	36
S040	F_S040	D1	0.2	14660497	Phyla	36
S040	F_S040	D1	0.25	18320728	Phyla	36
S040	F_S040	D1	0.3	21986241	Phyla	36
S040	F_S040	D1	0.35	25648075	Phyla	36
S040	F_S040	D1	0.4	29315117	Phyla	36
S040	F_S040	D1	0.45	32977483	Phyla	36
S040	F_S040	D1	0.5	36645786	Phyla	36
S040	F_S040	D1	0.55	40308651	Phyla	36
S040	F_S040	D1	0.6	43972927	Phyla	36
S040	F_S040	D1	0.65	47637132	Phyla	36
S040	F_S040	D1	0.7	51300147	Phyla	36
S040	F_S040	D1	0.75	54965500	Phyla	36
S040	F_S040	D1	0.8	58630025	Phyla	37
S040	F_S040	D1	0.85	62293964	Phyla	37
S040	F_S040	D1	0.9	65959473	Phyla	37
S040	F_S040	D1	0.95	69624373	Phyla	37
S040	F_S040	D1	1	73289690	Phyla	37
V046	F_V046	D1	0.05	8288603	Phyla	37
V046	F_V046	D1	0.1	16587452	Phyla	37
V046	F_V046	D1	0.15	24885563	Phyla	37
V046	F_V046	D1	0.2	33175537	Phyla	37
V046	F_V046	D1	0.25	41471571	Phyla	37
V046	F_V046	D1	0.3	49769965	Phyla	37
V046	F_V046	D1	0.35	58069160	Phyla	37
V046	F_V046	D1	0.4	66366554	Phyla	37
V046	F_V046	D1	0.45	74663880	Phyla	37
V046	F_V046	D1	0.5	82961382	Phyla	37
V046	F_V046	D1	0.55	91255021	Phyla	37
V046	F_V046	D1	0.6	99551528	Phyla	37
V046	F_V046	D1	0.65	107845317	Phyla	37
V046	F_V046	D1	0.7	116138188	Phyla	37
V046	F_V046	D1	0.75	124430887	Phyla	37
V046	F_V046	D1	0.8	132725379	Phyla	37
V046	F_V046	D1	0.85	141023173	Phyla	37
V046	F_V046	D1	0.9	149320920	Phyla	37
V046	F_V046	D1	0.95	157613093	Phyla	37
V046	F_V046	D1	1	165906121	Phyla	37
V053	F_V053	D1	0.05	7284268	Phyla	37
V053	F_V053	D1	0.1	14567231	Phyla	37
V053	F_V053	D1	0.15	21845683	Phyla	37
V053	F_V053	D1	0.2	29125875	Phyla	37
V053	F_V053	D1	0.25	36410664	Phyla	37
V053	F_V053	D1	0.3	43691416	Phyla	37
V053	F_V053	D1	0.35	50969658	Phyla	37
V053	F_V053	D1	0.4	58252475	Phyla	37
V053	F_V053	D1	0.45	65533380	Phyla	37
V053	F_V053	D1	0.5	72811904	Phyla	37
V053	F_V053	D1	0.55	80093613	Phyla	37
V053	F_V053	D1	0.6	87374706	Phyla	37
V053	F_V053	D1	0.65	94659000	Phyla	37
V053	F_V053	D1	0.7	101939311	Phyla	37
V053	F_V053	D1	0.75	109219206	Phyla	37
V053	F_V053	D1	0.8	116502816	Phyla	38
V053	F_V053	D1	0.85	123784424	Phyla	38
V053	F_V053	D1	0.9	131067250	Phyla	38
V053	F_V053	D1	0.95	138346597	Phyla	38
V053	F_V053	D1	1	145623612	Phyla	38
A062	H_006_A062	D0.5	0.05	2275746	Phyla	36
A062	H_006_A062	D0.5	0.1	4553236	Phyla	37
A062	H_006_A062	D0.5	0.15	6827040	Phyla	37
A062	H_006_A062	D0.5	0.2	9103681	Phyla	37
A062	H_006_A062	D0.5	0.25	11381343	Phyla	37
A062	H_006_A062	D0.5	0.3	13656557	Phyla	37
A062	H_006_A062	D0.5	0.35	15934186	Phyla	37
A062	H_006_A062	D0.5	0.4	18210572	Phyla	37
A062	H_006_A062	D0.5	0.45	20489783	Phyla	37
A062	H_006_A062	D0.5	0.5	22767077	Phyla	37
A062	H_006_A062	D0.5	0.55	25042297	Phyla	37
A062	H_006_A062	D0.5	0.6	27319971	Phyla	37
A062	H_006_A062	D0.5	0.65	29597025	Phyla	37
A062	H_006_A062	D0.5	0.7	31871725	Phyla	37
A062	H_006_A062	D0.5	0.75	34147386	Phyla	37
A062	H_006_A062	D0.5	0.8	36424180	Phyla	37
A062	H_006_A062	D0.5	0.85	38695361	Phyla	37
A062	H_006_A062	D0.5	0.9	40972849	Phyla	37
A062	H_006_A062	D0.5	0.95	43253454	Phyla	37
A062	H_006_A062	D0.5	1	45530241	Phyla	37
A070	H_006_A070	D0.5	0.05	3244164	Phyla	36
A070	H_006_A070	D0.5	0.1	6488472	Phyla	37
A070	H_006_A070	D0.5	0.15	9732330	Phyla	37
A070	H_006_A070	D0.5	0.2	12974278	Phyla	37
A070	H_006_A070	D0.5	0.25	16218296	Phyla	37
A070	H_006_A070	D0.5	0.3	19458166	Phyla	37
A070	H_006_A070	D0.5	0.35	22699928	Phyla	37
A070	H_006_A070	D0.5	0.4	25939360	Phyla	37
A070	H_006_A070	D0.5	0.45	29180204	Phyla	37
A070	H_006_A070	D0.5	0.5	32424778	Phyla	37
A070	H_006_A070	D0.5	0.55	35666362	Phyla	37
A070	H_006_A070	D0.5	0.6	38908397	Phyla	37
A070	H_006_A070	D0.5	0.65	42151142	Phyla	37
A070	H_006_A070	D0.5	0.7	45396073	Phyla	37
A070	H_006_A070	D0.5	0.75	48639568	Phyla	37
A070	H_006_A070	D0.5	0.8	51881744	Phyla	37
A070	H_006_A070	D0.5	0.85	55125669	Phyla	37
A070	H_006_A070	D0.5	0.9	58370602	Phyla	37
A070	H_006_A070	D0.5	0.95	61610444	Phyla	37
A070	H_006_A070	D0.5	1	64853648	Phyla	37
V046	H_006_V046	D0.5	0.05	4149163	Phyla	34
V046	H_006_V046	D0.5	0.1	8302506	Phyla	36
V046	H_006_V046	D0.5	0.15	12453723	Phyla	36
V046	H_006_V046	D0.5	0.2	16604273	Phyla	36
V046	H_006_V046	D0.5	0.25	20757141	Phyla	37
V046	H_006_V046	D0.5	0.3	24910511	Phyla	37
V046	H_006_V046	D0.5	0.35	29063040	Phyla	37
V046	H_006_V046	D0.5	0.4	33218841	Phyla	37
V046	H_006_V046	D0.5	0.45	37372058	Phyla	37
V046	H_006_V046	D0.5	0.5	41524344	Phyla	37
V046	H_006_V046	D0.5	0.55	45676106	Phyla	37
V046	H_006_V046	D0.5	0.6	49828152	Phyla	37
V046	H_006_V046	D0.5	0.65	53978445	Phyla	37
V046	H_006_V046	D0.5	0.7	58127143	Phyla	37
V046	H_006_V046	D0.5	0.75	62278331	Phyla	37
V046	H_006_V046	D0.5	0.8	66427346	Phyla	37
V046	H_006_V046	D0.5	0.85	70581068	Phyla	37
V046	H_006_V046	D0.5	0.9	74734709	Phyla	37
V046	H_006_V046	D0.5	0.95	78881502	Phyla	37
V046	H_006_V046	D0.5	1	83031841	Phyla	37
V053	H_006_V053	D0.5	0.05	3648120	Phyla	35
V053	H_006_V053	D0.5	0.1	7291656	Phyla	36
V053	H_006_V053	D0.5	0.15	10935332	Phyla	36
V053	H_006_V053	D0.5	0.2	14581425	Phyla	36
V053	H_006_V053	D0.5	0.25	18225111	Phyla	36
V053	H_006_V053	D0.5	0.3	21869537	Phyla	37
V053	H_006_V053	D0.5	0.35	25515643	Phyla	37
V053	H_006_V053	D0.5	0.4	29159944	Phyla	37
V053	H_006_V053	D0.5	0.45	32803349	Phyla	37
V053	H_006_V053	D0.5	0.5	36449080	Phyla	37
V053	H_006_V053	D0.5	0.55	40097207	Phyla	37
V053	H_006_V053	D0.5	0.6	43740796	Phyla	37
V053	H_006_V053	D0.5	0.65	47385156	Phyla	37
V053	H_006_V053	D0.5	0.7	51030951	Phyla	37
V053	H_006_V053	D0.5	0.75	54677992	Phyla	37
V053	H_006_V053	D0.5	0.8	58325452	Phyla	37
V053	H_006_V053	D0.5	0.85	61970076	Phyla	37
V053	H_006_V053	D0.5	0.9	65613725	Phyla	37
V053	H_006_V053	D0.5	0.95	69258517	Phyla	38
V053	H_006_V053	D0.5	1	72903036	Phyla	38
A062	H_007_A062	D0.5	0.05	2273721	Phyla	37
A062	H_007_A062	D0.5	0.1	4547504	Phyla	37
A062	H_007_A062	D0.5	0.15	6822317	Phyla	37
A062	H_007_A062	D0.5	0.2	9096772	Phyla	37
A062	H_007_A062	D0.5	0.25	11370409	Phyla	37
A062	H_007_A062	D0.5	0.3	13642587	Phyla	37
A062	H_007_A062	D0.5	0.35	15916326	Phyla	37
A062	H_007_A062	D0.5	0.4	18189673	Phyla	37
A062	H_007_A062	D0.5	0.45	20465423	Phyla	37
A062	H_007_A062	D0.5	0.5	22738632	Phyla	37
A062	H_007_A062	D0.5	0.55	25013182	Phyla	37
A062	H_007_A062	D0.5	0.6	27285996	Phyla	37
A062	H_007_A062	D0.5	0.65	29559835	Phyla	37
A062	H_007_A062	D0.5	0.7	31830894	Phyla	37
A062	H_007_A062	D0.5	0.75	34103449	Phyla	37
A062	H_007_A062	D0.5	0.8	36377168	Phyla	37
A062	H_007_A062	D0.5	0.85	38650056	Phyla	38
A062	H_007_A062	D0.5	0.9	40923793	Phyla	38
A062	H_007_A062	D0.5	0.95	43197994	Phyla	38
A062	H_007_A062	D0.5	1	45471176	Phyla	38
A070	H_007_A070	D0.5	0.05	3235835	Phyla	35
A070	H_007_A070	D0.5	0.1	6470159	Phyla	37
A070	H_007_A070	D0.5	0.15	9706885	Phyla	37
A070	H_007_A070	D0.5	0.2	12943089	Phyla	37
A070	H_007_A070	D0.5	0.25	16180107	Phyla	37
A070	H_007_A070	D0.5	0.3	19415469	Phyla	37
A070	H_007_A070	D0.5	0.35	22649127	Phyla	37
A070	H_007_A070	D0.5	0.4	25885313	Phyla	37
A070	H_007_A070	D0.5	0.45	29118765	Phyla	37
A070	H_007_A070	D0.5	0.5	32354675	Phyla	37
A070	H_007_A070	D0.5	0.55	35588258	Phyla	37
A070	H_007_A070	D0.5	0.6	38824501	Phyla	37
A070	H_007_A070	D0.5	0.65	42061179	Phyla	37
A070	H_007_A070	D0.5	0.7	45299126	Phyla	37
A070	H_007_A070	D0.5	0.75	48535309	Phyla	37
A070	H_007_A070	D0.5	0.8	51771338	Phyla	37
A070	H_007_A070	D0.5	0.85	55001918	Phyla	37
A070	H_007_A070	D0.5	0.9	58237857	Phyla	37
A070	H_007_A070	D0.5	0.95	61472863	Phyla	37
A070	H_007_A070	D0.5	1	64708168	Phyla	37
N003	H_007_N003	D0.5	0.05	2209257	Phyla	33
N003	H_007_N003	D0.5	0.1	4420951	Phyla	35
N003	H_007_N003	D0.5	0.15	6633044	Phyla	36
N003	H_007_N003	D0.5	0.2	8846951	Phyla	36
N003	H_007_N003	D0.5	0.25	11058840	Phyla	36
N003	H_007_N003	D0.5	0.3	13270504	Phyla	36
N003	H_007_N003	D0.5	0.35	15481014	Phyla	36
N003	H_007_N003	D0.5	0.4	17691428	Phyla	36
N003	H_007_N003	D0.5	0.45	19903011	Phyla	37
N003	H_007_N003	D0.5	0.5	22115929	Phyla	37
N003	H_007_N003	D0.5	0.55	24327853	Phyla	37
N003	H_007_N003	D0.5	0.6	26541495	Phyla	37
N003	H_007_N003	D0.5	0.65	28751177	Phyla	37
N003	H_007_N003	D0.5	0.7	30962728	Phyla	37
N003	H_007_N003	D0.5	0.75	33174358	Phyla	37
N003	H_007_N003	D0.5	0.8	35384979	Phyla	37
N003	H_007_N003	D0.5	0.85	37593733	Phyla	37
N003	H_007_N003	D0.5	0.9	39806035	Phyla	37
N003	H_007_N003	D0.5	0.95	42019667	Phyla	37
N003	H_007_N003	D0.5	1	44234121	Phyla	37
N013	H_007_N013	D0.5	0.05	2109390	Phyla	34
N013	H_007_N013	D0.5	0.1	4220215	Phyla	35
N013	H_007_N013	D0.5	0.15	6328232	Phyla	36
N013	H_007_N013	D0.5	0.2	8437562	Phyla	36
N013	H_007_N013	D0.5	0.25	10545883	Phyla	36
N013	H_007_N013	D0.5	0.3	12657201	Phyla	36
N013	H_007_N013	D0.5	0.35	14766889	Phyla	36
N013	H_007_N013	D0.5	0.4	16877310	Phyla	36
N013	H_007_N013	D0.5	0.45	18983738	Phyla	37
N013	H_007_N013	D0.5	0.5	21094886	Phyla	37
N013	H_007_N013	D0.5	0.55	23202798	Phyla	37
N013	H_007_N013	D0.5	0.6	25312377	Phyla	37
N013	H_007_N013	D0.5	0.65	27419756	Phyla	37
N013	H_007_N013	D0.5	0.7	29530849	Phyla	37
N013	H_007_N013	D0.5	0.75	31638780	Phyla	37
N013	H_007_N013	D0.5	0.8	33748942	Phyla	37
N013	H_007_N013	D0.5	0.85	35859918	Phyla	37
N013	H_007_N013	D0.5	0.9	37967405	Phyla	37
N013	H_007_N013	D0.5	0.95	40076240	Phyla	37
N013	H_007_N013	D0.5	1	42185622	Phyla	37
S034	H_007_S034	D0.5	0.05	2894022	Phyla	35
S034	H_007_S034	D0.5	0.1	5791535	Phyla	35
S034	H_007_S034	D0.5	0.15	8686208	Phyla	35
S034	H_007_S034	D0.5	0.2	11579289	Phyla	36
S034	H_007_S034	D0.5	0.25	14473923	Phyla	37
S034	H_007_S034	D0.5	0.3	17368129	Phyla	37
S034	H_007_S034	D0.5	0.35	20262179	Phyla	37
S034	H_007_S034	D0.5	0.4	23159175	Phyla	37
S034	H_007_S034	D0.5	0.45	26058477	Phyla	37
S034	H_007_S034	D0.5	0.5	28952451	Phyla	37
S034	H_007_S034	D0.5	0.55	31848811	Phyla	37
S034	H_007_S034	D0.5	0.6	34743836	Phyla	37
S034	H_007_S034	D0.5	0.65	37637951	Phyla	37
S034	H_007_S034	D0.5	0.7	40534651	Phyla	37
S034	H_007_S034	D0.5	0.75	43427067	Phyla	37
S034	H_007_S034	D0.5	0.8	46319826	Phyla	37
S034	H_007_S034	D0.5	0.85	49217549	Phyla	37
S034	H_007_S034	D0.5	0.9	52112211	Phyla	37
S034	H_007_S034	D0.5	0.95	55008508	Phyla	37
S034	H_007_S034	D0.5	1	57901876	Phyla	37
S040	H_007_S040	D0.5	0.05	1834136	Phyla	33
S040	H_007_S040	D0.5	0.1	3670697	Phyla	35
S040	H_007_S040	D0.5	0.15	5506597	Phyla	36
S040	H_007_S040	D0.5	0.2	7341885	Phyla	36
S040	H_007_S040	D0.5	0.25	9175472	Phyla	37
S040	H_007_S040	D0.5	0.3	11010451	Phyla	37
S040	H_007_S040	D0.5	0.35	12843946	Phyla	37
S040	H_007_S040	D0.5	0.4	14678147	Phyla	37
S040	H_007_S040	D0.5	0.45	16513061	Phyla	37
S040	H_007_S040	D0.5	0.5	18349510	Phyla	37
S040	H_007_S040	D0.5	0.55	20185576	Phyla	37
S040	H_007_S040	D0.5	0.6	22021189	Phyla	37
S040	H_007_S040	D0.5	0.65	23854856	Phyla	37
S040	H_007_S040	D0.5	0.7	25690471	Phyla	37
S040	H_007_S040	D0.5	0.75	27527478	Phyla	37
S040	H_007_S040	D0.5	0.8	29362570	Phyla	37
S040	H_007_S040	D0.5	0.85	31198891	Phyla	37
S040	H_007_S040	D0.5	0.9	33033263	Phyla	37
S040	H_007_S040	D0.5	0.95	34867163	Phyla	37
S040	H_007_S040	D0.5	1	36701671	Phyla	37
V046	H_007_V046	D0.5	0.05	4145343	Phyla	35
V046	H_007_V046	D0.5	0.1	8285573	Phyla	37
V046	H_007_V046	D0.5	0.15	12429751	Phyla	37
V046	H_007_V046	D0.5	0.2	16571572	Phyla	37
V046	H_007_V046	D0.5	0.25	20715320	Phyla	37
V046	H_007_V046	D0.5	0.3	24860622	Phyla	37
V046	H_007_V046	D0.5	0.35	29004100	Phyla	37
V046	H_007_V046	D0.5	0.4	33148191	Phyla	37
V046	H_007_V046	D0.5	0.45	37292773	Phyla	37
V046	H_007_V046	D0.5	0.5	41438960	Phyla	37
V046	H_007_V046	D0.5	0.55	45580014	Phyla	37
V046	H_007_V046	D0.5	0.6	49723539	Phyla	37
V046	H_007_V046	D0.5	0.65	53871202	Phyla	37
V046	H_007_V046	D0.5	0.7	58017864	Phyla	37
V046	H_007_V046	D0.5	0.75	62162799	Phyla	37
V046	H_007_V046	D0.5	0.8	66303577	Phyla	37
V046	H_007_V046	D0.5	0.85	70446494	Phyla	37
V046	H_007_V046	D0.5	0.9	74588926	Phyla	37
V046	H_007_V046	D0.5	0.95	78731778	Phyla	37
V046	H_007_V046	D0.5	1	82874280	Phyla	37
V053	H_007_V053	D0.5	0.05	3634695	Phyla	35
V053	H_007_V053	D0.5	0.1	7268865	Phyla	36
V053	H_007_V053	D0.5	0.15	10908325	Phyla	37
V053	H_007_V053	D0.5	0.2	14544876	Phyla	37
V053	H_007_V053	D0.5	0.25	18180667	Phyla	37
V053	H_007_V053	D0.5	0.3	21815614	Phyla	37
V053	H_007_V053	D0.5	0.35	25454204	Phyla	37
V053	H_007_V053	D0.5	0.4	29089218	Phyla	37
V053	H_007_V053	D0.5	0.45	32724746	Phyla	37
V053	H_007_V053	D0.5	0.5	36359470	Phyla	37
V053	H_007_V053	D0.5	0.55	39998652	Phyla	37
V053	H_007_V053	D0.5	0.6	43637871	Phyla	37
V053	H_007_V053	D0.5	0.65	47271328	Phyla	37
V053	H_007_V053	D0.5	0.7	50906905	Phyla	37
V053	H_007_V053	D0.5	0.75	54542622	Phyla	37
V053	H_007_V053	D0.5	0.8	58176189	Phyla	37
V053	H_007_V053	D0.5	0.85	61811183	Phyla	37
V053	H_007_V053	D0.5	0.9	65446933	Phyla	37
V053	H_007_V053	D0.5	0.95	69083000	Phyla	37
V053	H_007_V053	D0.5	1	72720576	Phyla	37
N003	H_008_N003	D0.5	0.05	2204767	Phyla	36
N003	H_008_N003	D0.5	0.1	4411234	Phyla	36
N003	H_008_N003	D0.5	0.15	6617221	Phyla	36
N003	H_008_N003	D0.5	0.2	8826077	Phyla	37
N003	H_008_N003	D0.5	0.25	11032804	Phyla	37
N003	H_008_N003	D0.5	0.3	13238758	Phyla	37
N003	H_008_N003	D0.5	0.35	15444510	Phyla	37
N003	H_008_N003	D0.5	0.4	17655548	Phyla	37
N003	H_008_N003	D0.5	0.45	19864363	Phyla	37
N003	H_008_N003	D0.5	0.5	22070495	Phyla	37
N003	H_008_N003	D0.5	0.55	24274327	Phyla	37
N003	H_008_N003	D0.5	0.6	26483764	Phyla	37
N003	H_008_N003	D0.5	0.65	28689934	Phyla	37
N003	H_008_N003	D0.5	0.7	30895783	Phyla	37
N003	H_008_N003	D0.5	0.75	33105969	Phyla	37
N003	H_008_N003	D0.5	0.8	35310117	Phyla	37
N003	H_008_N003	D0.5	0.85	37515352	Phyla	37
N003	H_008_N003	D0.5	0.9	39722723	Phyla	37
N003	H_008_N003	D0.5	0.95	41928403	Phyla	37
N003	H_008_N003	D0.5	1	44136200	Phyla	37
N013	H_008_N013	D0.5	0.05	2100710	Phyla	34
N013	H_008_N013	D0.5	0.1	4201932	Phyla	36
N013	H_008_N013	D0.5	0.15	6304684	Phyla	36
N013	H_008_N013	D0.5	0.2	8406069	Phyla	36
N013	H_008_N013	D0.5	0.25	10505142	Phyla	36
N013	H_008_N013	D0.5	0.3	12607322	Phyla	36
N013	H_008_N013	D0.5	0.35	14708893	Phyla	36
N013	H_008_N013	D0.5	0.4	16807297	Phyla	36
N013	H_008_N013	D0.5	0.45	18905297	Phyla	36
N013	H_008_N013	D0.5	0.5	21005073	Phyla	36
N013	H_008_N013	D0.5	0.55	23104424	Phyla	36
N013	H_008_N013	D0.5	0.6	25204749	Phyla	36
N013	H_008_N013	D0.5	0.65	27305359	Phyla	36
N013	H_008_N013	D0.5	0.7	29405499	Phyla	36
N013	H_008_N013	D0.5	0.75	31507418	Phyla	36
N013	H_008_N013	D0.5	0.8	33608076	Phyla	37
N013	H_008_N013	D0.5	0.85	35711631	Phyla	37
N013	H_008_N013	D0.5	0.9	37812954	Phyla	37
N013	H_008_N013	D0.5	0.95	39912342	Phyla	37
N013	H_008_N013	D0.5	1	42013018	Phyla	37
S034	H_008_S034	D0.5	0.05	2868080	Phyla	35
S034	H_008_S034	D0.5	0.1	5740112	Phyla	37
S034	H_008_S034	D0.5	0.15	8608800	Phyla	37
S034	H_008_S034	D0.5	0.2	11480090	Phyla	37
S034	H_008_S034	D0.5	0.25	14353061	Phyla	37
S034	H_008_S034	D0.5	0.3	17226446	Phyla	37
S034	H_008_S034	D0.5	0.35	20097187	Phyla	37
S034	H_008_S034	D0.5	0.4	22971597	Phyla	37
S034	H_008_S034	D0.5	0.45	25840779	Phyla	37
S034	H_008_S034	D0.5	0.5	28713928	Phyla	37
S034	H_008_S034	D0.5	0.55	31587666	Phyla	37
S034	H_008_S034	D0.5	0.6	34459974	Phyla	37
S034	H_008_S034	D0.5	0.65	37333543	Phyla	37
S034	H_008_S034	D0.5	0.7	40203051	Phyla	37
S034	H_008_S034	D0.5	0.75	43073101	Phyla	37
S034	H_008_S034	D0.5	0.8	45944400	Phyla	37
S034	H_008_S034	D0.5	0.85	48817329	Phyla	37
S034	H_008_S034	D0.5	0.9	51688434	Phyla	37
S034	H_008_S034	D0.5	0.95	54556339	Phyla	37
S034	H_008_S034	D0.5	1	57426839	Phyla	37
S040	H_008_S040	D0.5	0.05	1827576	Phyla	33
S040	H_008_S040	D0.5	0.1	3655993	Phyla	35
S040	H_008_S040	D0.5	0.15	5484817	Phyla	35
S040	H_008_S040	D0.5	0.2	7314972	Phyla	35
S040	H_008_S040	D0.5	0.25	9143560	Phyla	35
S040	H_008_S040	D0.5	0.3	10974108	Phyla	35
S040	H_008_S040	D0.5	0.35	12804771	Phyla	35
S040	H_008_S040	D0.5	0.4	14634359	Phyla	36
S040	H_008_S040	D0.5	0.45	16463079	Phyla	36
S040	H_008_S040	D0.5	0.5	18290976	Phyla	36
S040	H_008_S040	D0.5	0.55	20120732	Phyla	37
S040	H_008_S040	D0.5	0.6	21951285	Phyla	37
S040	H_008_S040	D0.5	0.65	23781388	Phyla	37
S040	H_008_S040	D0.5	0.7	25611860	Phyla	37
S040	H_008_S040	D0.5	0.75	27440628	Phyla	37
S040	H_008_S040	D0.5	0.8	29270141	Phyla	37
S040	H_008_S040	D0.5	0.85	31099746	Phyla	37
S040	H_008_S040	D0.5	0.9	32929920	Phyla	37
S040	H_008_S040	D0.5	0.95	34757578	Phyla	37
S040	H_008_S040	D0.5	1	36588019	Phyla	37
A062	Q_A062	D0.25	0.05	992549	Phyla	31
A062	Q_A062	D0.25	0.1	1986518	Phyla	34
A062	Q_A062	D0.25	0.15	2979080	Phyla	34
A062	Q_A062	D0.25	0.2	3971940	Phyla	34
A062	Q_A062	D0.25	0.25	4964363	Phyla	36
A062	Q_A062	D0.25	0.3	5957984	Phyla	36
A062	Q_A062	D0.25	0.35	6950540	Phyla	36
A062	Q_A062	D0.25	0.4	7943086	Phyla	36
A062	Q_A062	D0.25	0.45	8936516	Phyla	36
A062	Q_A062	D0.25	0.5	9928964	Phyla	37
A062	Q_A062	D0.25	0.55	10922270	Phyla	37
A062	Q_A062	D0.25	0.6	11915570	Phyla	37
A062	Q_A062	D0.25	0.65	12911672	Phyla	37
A062	Q_A062	D0.25	0.7	13906171	Phyla	37
A062	Q_A062	D0.25	0.75	14900662	Phyla	37
A062	Q_A062	D0.25	0.8	15894686	Phyla	37
A062	Q_A062	D0.25	0.85	16886494	Phyla	37
A062	Q_A062	D0.25	0.9	17881159	Phyla	37
A062	Q_A062	D0.25	0.95	18872914	Phyla	37
A062	Q_A062	D0.25	1	19865347	Phyla	37
A070	Q_A070	D0.25	0.05	1365452	Phyla	34
A070	Q_A070	D0.25	0.1	2732911	Phyla	37
A070	Q_A070	D0.25	0.15	4101616	Phyla	37
A070	Q_A070	D0.25	0.2	5470408	Phyla	37
A070	Q_A070	D0.25	0.25	6836889	Phyla	37
A070	Q_A070	D0.25	0.3	8203318	Phyla	37
A070	Q_A070	D0.25	0.35	9569739	Phyla	37
A070	Q_A070	D0.25	0.4	10937996	Phyla	37
A070	Q_A070	D0.25	0.45	12305286	Phyla	37
A070	Q_A070	D0.25	0.5	13674057	Phyla	37
A070	Q_A070	D0.25	0.55	15041491	Phyla	37
A070	Q_A070	D0.25	0.6	16407531	Phyla	37
A070	Q_A070	D0.25	0.65	17772955	Phyla	37
A070	Q_A070	D0.25	0.7	19140000	Phyla	37
A070	Q_A070	D0.25	0.75	20508890	Phyla	37
A070	Q_A070	D0.25	0.8	21878026	Phyla	37
A070	Q_A070	D0.25	0.85	23245989	Phyla	37
A070	Q_A070	D0.25	0.9	24615576	Phyla	37
A070	Q_A070	D0.25	0.95	25984773	Phyla	37
A070	Q_A070	D0.25	1	27350382	Phyla	37
N003	Q_N003	D0.25	0.05	937934	Phyla	31
N003	Q_N003	D0.25	0.1	1874506	Phyla	32
N003	Q_N003	D0.25	0.15	2812814	Phyla	35
N003	Q_N003	D0.25	0.2	3750466	Phyla	36
N003	Q_N003	D0.25	0.25	4686263	Phyla	36
N003	Q_N003	D0.25	0.3	5621840	Phyla	36
N003	Q_N003	D0.25	0.35	6558339	Phyla	37
N003	Q_N003	D0.25	0.4	7493126	Phyla	37
N003	Q_N003	D0.25	0.45	8429347	Phyla	37
N003	Q_N003	D0.25	0.5	9365196	Phyla	37
N003	Q_N003	D0.25	0.55	10300698	Phyla	37
N003	Q_N003	D0.25	0.6	11236042	Phyla	37
N003	Q_N003	D0.25	0.65	12174434	Phyla	37
N003	Q_N003	D0.25	0.7	13111390	Phyla	37
N003	Q_N003	D0.25	0.75	14047051	Phyla	37
N003	Q_N003	D0.25	0.8	14982957	Phyla	37
N003	Q_N003	D0.25	0.85	15920343	Phyla	37
N003	Q_N003	D0.25	0.9	16857883	Phyla	37
N003	Q_N003	D0.25	0.95	17794495	Phyla	37
N003	Q_N003	D0.25	1	18732358	Phyla	37
N013	Q_N013	D0.25	0.05	896675	Phyla	33
N013	Q_N013	D0.25	0.1	1793039	Phyla	35
N013	Q_N013	D0.25	0.15	2689407	Phyla	36
N013	Q_N013	D0.25	0.2	3585401	Phyla	36
N013	Q_N013	D0.25	0.25	4481989	Phyla	36
N013	Q_N013	D0.25	0.3	5380404	Phyla	36
N013	Q_N013	D0.25	0.35	6276696	Phyla	36
N013	Q_N013	D0.25	0.4	7172177	Phyla	36
N013	Q_N013	D0.25	0.45	8065942	Phyla	36
N013	Q_N013	D0.25	0.5	8961745	Phyla	36
N013	Q_N013	D0.25	0.55	9857548	Phyla	36
N013	Q_N013	D0.25	0.6	10754861	Phyla	36
N013	Q_N013	D0.25	0.65	11650056	Phyla	36
N013	Q_N013	D0.25	0.7	12546248	Phyla	36
N013	Q_N013	D0.25	0.75	13443015	Phyla	36
N013	Q_N013	D0.25	0.8	14340390	Phyla	37
N013	Q_N013	D0.25	0.85	15237208	Phyla	37
N013	Q_N013	D0.25	0.9	16132857	Phyla	37
N013	Q_N013	D0.25	0.95	17027798	Phyla	37
N013	Q_N013	D0.25	1	17922492	Phyla	37
S034	Q_S034	D0.25	0.05	1018948	Phyla	34
S034	Q_S034	D0.25	0.1	2038579	Phyla	35
S034	Q_S034	D0.25	0.15	3058222	Phyla	35
S034	Q_S034	D0.25	0.2	4077522	Phyla	35
S034	Q_S034	D0.25	0.25	5094101	Phyla	35
S034	Q_S034	D0.25	0.3	6112894	Phyla	35
S034	Q_S034	D0.25	0.35	7131917	Phyla	35
S034	Q_S034	D0.25	0.4	8151389	Phyla	36
S034	Q_S034	D0.25	0.45	9169920	Phyla	36
S034	Q_S034	D0.25	0.5	10187831	Phyla	36
S034	Q_S034	D0.25	0.55	11206043	Phyla	36
S034	Q_S034	D0.25	0.6	12223529	Phyla	36
S034	Q_S034	D0.25	0.65	13241333	Phyla	36
S034	Q_S034	D0.25	0.7	14261758	Phyla	36
S034	Q_S034	D0.25	0.75	15280064	Phyla	36
S034	Q_S034	D0.25	0.8	16298435	Phyla	36
S034	Q_S034	D0.25	0.85	17316732	Phyla	36
S034	Q_S034	D0.25	0.9	18336176	Phyla	36
S034	Q_S034	D0.25	0.95	19355283	Phyla	36
S034	Q_S034	D0.25	1	20373852	Phyla	36
S040	Q_S040	D0.25	0.05	991206	Phyla	29
S040	Q_S040	D0.25	0.1	1980521	Phyla	32
S040	Q_S040	D0.25	0.15	2969780	Phyla	35
S040	Q_S040	D0.25	0.2	3960038	Phyla	36
S040	Q_S040	D0.25	0.25	4950614	Phyla	36
S040	Q_S040	D0.25	0.3	5940838	Phyla	36
S040	Q_S040	D0.25	0.35	6929579	Phyla	36
S040	Q_S040	D0.25	0.4	7920408	Phyla	36
S040	Q_S040	D0.25	0.45	8910277	Phyla	36
S040	Q_S040	D0.25	0.5	9900937	Phyla	37
S040	Q_S040	D0.25	0.55	10891666	Phyla	37
S040	Q_S040	D0.25	0.6	11881885	Phyla	37
S040	Q_S040	D0.25	0.65	12871775	Phyla	37
S040	Q_S040	D0.25	0.7	13862937	Phyla	37
S040	Q_S040	D0.25	0.75	14852979	Phyla	37
S040	Q_S040	D0.25	0.8	15842040	Phyla	37
S040	Q_S040	D0.25	0.85	16834364	Phyla	37
S040	Q_S040	D0.25	0.9	17824077	Phyla	37
S040	Q_S040	D0.25	0.95	18814766	Phyla	37
S040	Q_S040	D0.25	1	19805729	Phyla	37
V046	Q_V046	D0.25	0.05	1769251	Phyla	34
V046	Q_V046	D0.25	0.1	3538655	Phyla	36
V046	Q_V046	D0.25	0.15	5309577	Phyla	37
V046	Q_V046	D0.25	0.2	7079573	Phyla	37
V046	Q_V046	D0.25	0.25	8849707	Phyla	37
V046	Q_V046	D0.25	0.3	10618732	Phyla	37
V046	Q_V046	D0.25	0.35	12390748	Phyla	37
V046	Q_V046	D0.25	0.4	14160181	Phyla	37
V046	Q_V046	D0.25	0.45	15927711	Phyla	37
V046	Q_V046	D0.25	0.5	17700042	Phyla	37
V046	Q_V046	D0.25	0.55	19470124	Phyla	37
V046	Q_V046	D0.25	0.6	21240168	Phyla	37
V046	Q_V046	D0.25	0.65	23011518	Phyla	37
V046	Q_V046	D0.25	0.7	24782762	Phyla	37
V046	Q_V046	D0.25	0.75	26550388	Phyla	37
V046	Q_V046	D0.25	0.8	28322036	Phyla	37
V046	Q_V046	D0.25	0.85	30091242	Phyla	37
V046	Q_V046	D0.25	0.9	31861985	Phyla	37
V046	Q_V046	D0.25	0.95	33634237	Phyla	37
V046	Q_V046	D0.25	1	35403731	Phyla	37
V053	Q_V053	D0.25	0.05	1521714	Phyla	31
V053	Q_V053	D0.25	0.1	3047027	Phyla	32
V053	Q_V053	D0.25	0.15	4571228	Phyla	35
V053	Q_V053	D0.25	0.2	6095859	Phyla	35
V053	Q_V053	D0.25	0.25	7619362	Phyla	37
V053	Q_V053	D0.25	0.3	9141964	Phyla	37
V053	Q_V053	D0.25	0.35	10664689	Phyla	37
V053	Q_V053	D0.25	0.4	12188158	Phyla	37
V053	Q_V053	D0.25	0.45	13710838	Phyla	37
V053	Q_V053	D0.25	0.5	15234928	Phyla	37
V053	Q_V053	D0.25	0.55	16758534	Phyla	37
V053	Q_V053	D0.25	0.6	18285578	Phyla	37
V053	Q_V053	D0.25	0.65	19808745	Phyla	37
V053	Q_V053	D0.25	0.7	21333933	Phyla	37
V053	Q_V053	D0.25	0.75	22856246	Phyla	37
V053	Q_V053	D0.25	0.8	24378669	Phyla	37
V053	Q_V053	D0.25	0.85	25906156	Phyla	37
V053	Q_V053	D0.25	0.9	27431341	Phyla	37
V053	Q_V053	D0.25	0.95	28953966	Phyla	37
V053	Q_V053	D0.25	1	30476299	Phyla	37
A062	F_A062	D1	0.05	4547045	Classes	65
A062	F_A062	D1	0.1	9100291	Classes	67
A062	F_A062	D1	0.15	13652178	Classes	68
A062	F_A062	D1	0.2	18204190	Classes	68
A062	F_A062	D1	0.25	22755089	Classes	68
A062	F_A062	D1	0.3	27305864	Classes	68
A062	F_A062	D1	0.35	31854290	Classes	68
A062	F_A062	D1	0.4	36404570	Classes	68
A062	F_A062	D1	0.45	40956293	Classes	68
A062	F_A062	D1	0.5	45511214	Classes	68
A062	F_A062	D1	0.55	50057584	Classes	68
A062	F_A062	D1	0.6	54605222	Classes	68
A062	F_A062	D1	0.65	59151847	Classes	68
A062	F_A062	D1	0.7	63700679	Classes	68
A062	F_A062	D1	0.75	68247181	Classes	68
A062	F_A062	D1	0.8	72795900	Classes	68
A062	F_A062	D1	0.85	77349751	Classes	68
A062	F_A062	D1	0.9	81900068	Classes	68
A062	F_A062	D1	0.95	86451023	Classes	68
A062	F_A062	D1	1	91001417	Classes	68
A070	F_A070	D1	0.05	6478782	Classes	67
A070	F_A070	D1	0.1	12955348	Classes	67
A070	F_A070	D1	0.15	19436755	Classes	67
A070	F_A070	D1	0.2	25913049	Classes	67
A070	F_A070	D1	0.25	32387785	Classes	67
A070	F_A070	D1	0.3	38867366	Classes	68
A070	F_A070	D1	0.35	45349553	Classes	68
A070	F_A070	D1	0.4	51830263	Classes	68
A070	F_A070	D1	0.45	58307392	Classes	68
A070	F_A070	D1	0.5	64780321	Classes	68
A070	F_A070	D1	0.55	71253184	Classes	68
A070	F_A070	D1	0.6	77730420	Classes	68
A070	F_A070	D1	0.65	84212598	Classes	68
A070	F_A070	D1	0.7	90688487	Classes	68
A070	F_A070	D1	0.75	97166423	Classes	68
A070	F_A070	D1	0.8	103641898	Classes	68
A070	F_A070	D1	0.85	110122000	Classes	68
A070	F_A070	D1	0.9	116602271	Classes	68
A070	F_A070	D1	0.95	123082722	Classes	68
A070	F_A070	D1	1	129561816	Classes	68
N003	F_N003	D1	0.05	4419241	Classes	65
N003	F_N003	D1	0.1	8837700	Classes	68
N003	F_N003	D1	0.15	13257196	Classes	68
N003	F_N003	D1	0.2	17675471	Classes	68
N003	F_N003	D1	0.25	22092896	Classes	68
N003	F_N003	D1	0.3	26511085	Classes	68
N003	F_N003	D1	0.35	30932177	Classes	68
N003	F_N003	D1	0.4	35352435	Classes	68
N003	F_N003	D1	0.45	39771596	Classes	68
N003	F_N003	D1	0.5	44183916	Classes	68
N003	F_N003	D1	0.55	48601484	Classes	68
N003	F_N003	D1	0.6	53020769	Classes	68
N003	F_N003	D1	0.65	57440827	Classes	68
N003	F_N003	D1	0.7	61861880	Classes	68
N003	F_N003	D1	0.75	66280782	Classes	68
N003	F_N003	D1	0.8	70700097	Classes	68
N003	F_N003	D1	0.85	75116992	Classes	68
N003	F_N003	D1	0.9	79536424	Classes	68
N003	F_N003	D1	0.95	83954056	Classes	68
N003	F_N003	D1	1	88370321	Classes	68
N013	F_N013	D1	0.05	4210189	Classes	65
N013	F_N013	D1	0.1	8423997	Classes	66
N013	F_N013	D1	0.15	12636149	Classes	66
N013	F_N013	D1	0.2	16844697	Classes	68
N013	F_N013	D1	0.25	21058158	Classes	68
N013	F_N013	D1	0.3	25264937	Classes	68
N013	F_N013	D1	0.35	29475936	Classes	68
N013	F_N013	D1	0.4	33686355	Classes	68
N013	F_N013	D1	0.45	37896086	Classes	68
N013	F_N013	D1	0.5	42104335	Classes	68
N013	F_N013	D1	0.55	46312168	Classes	68
N013	F_N013	D1	0.6	50520248	Classes	68
N013	F_N013	D1	0.65	54729844	Classes	68
N013	F_N013	D1	0.7	58941409	Classes	68
N013	F_N013	D1	0.75	63149957	Classes	68
N013	F_N013	D1	0.8	67357407	Classes	68
N013	F_N013	D1	0.85	71568410	Classes	68
N013	F_N013	D1	0.9	75780358	Classes	68
N013	F_N013	D1	0.95	79988987	Classes	68
N013	F_N013	D1	1	84198640	Classes	68
S034	F_S034	D1	0.05	5764470	Classes	66
S034	F_S034	D1	0.1	11532235	Classes	68
S034	F_S034	D1	0.15	17296898	Classes	68
S034	F_S034	D1	0.2	23062233	Classes	68
S034	F_S034	D1	0.25	28827290	Classes	68
S034	F_S034	D1	0.3	34592378	Classes	68
S034	F_S034	D1	0.35	40359344	Classes	68
S034	F_S034	D1	0.4	46128064	Classes	68
S034	F_S034	D1	0.45	51897081	Classes	68
S034	F_S034	D1	0.5	57665745	Classes	68
S034	F_S034	D1	0.55	63432844	Classes	68
S034	F_S034	D1	0.6	69199936	Classes	68
S034	F_S034	D1	0.65	74968369	Classes	68
S034	F_S034	D1	0.7	80735804	Classes	68
S034	F_S034	D1	0.75	86502141	Classes	68
S034	F_S034	D1	0.8	92269726	Classes	68
S034	F_S034	D1	0.85	98035192	Classes	68
S034	F_S034	D1	0.9	103801027	Classes	68
S034	F_S034	D1	0.95	109563523	Classes	68
S034	F_S034	D1	1	115328715	Classes	68
S040	F_S040	D1	0.05	3668693	Classes	65
S040	F_S040	D1	0.1	7330408	Classes	66
S040	F_S040	D1	0.15	10995753	Classes	68
S040	F_S040	D1	0.2	14660497	Classes	68
S040	F_S040	D1	0.25	18320728	Classes	68
S040	F_S040	D1	0.3	21986241	Classes	68
S040	F_S040	D1	0.35	25648075	Classes	68
S040	F_S040	D1	0.4	29315117	Classes	68
S040	F_S040	D1	0.45	32977483	Classes	68
S040	F_S040	D1	0.5	36645786	Classes	68
S040	F_S040	D1	0.55	40308651	Classes	68
S040	F_S040	D1	0.6	43972927	Classes	68
S040	F_S040	D1	0.65	47637132	Classes	68
S040	F_S040	D1	0.7	51300147	Classes	68
S040	F_S040	D1	0.75	54965500	Classes	68
S040	F_S040	D1	0.8	58630025	Classes	68
S040	F_S040	D1	0.85	62293964	Classes	68
S040	F_S040	D1	0.9	65959473	Classes	68
S040	F_S040	D1	0.95	69624373	Classes	68
S040	F_S040	D1	1	73289690	Classes	68
V046	F_V046	D1	0.05	8288603	Classes	67
V046	F_V046	D1	0.1	16587452	Classes	67
V046	F_V046	D1	0.15	24885563	Classes	68
V046	F_V046	D1	0.2	33175537	Classes	68
V046	F_V046	D1	0.25	41471571	Classes	68
V046	F_V046	D1	0.3	49769965	Classes	68
V046	F_V046	D1	0.35	58069160	Classes	68
V046	F_V046	D1	0.4	66366554	Classes	68
V046	F_V046	D1	0.45	74663880	Classes	68
V046	F_V046	D1	0.5	82961382	Classes	68
V046	F_V046	D1	0.55	91255021	Classes	68
V046	F_V046	D1	0.6	99551528	Classes	68
V046	F_V046	D1	0.65	107845317	Classes	68
V046	F_V046	D1	0.7	116138188	Classes	68
V046	F_V046	D1	0.75	124430887	Classes	68
V046	F_V046	D1	0.8	132725379	Classes	68
V046	F_V046	D1	0.85	141023173	Classes	68
V046	F_V046	D1	0.9	149320920	Classes	68
V046	F_V046	D1	0.95	157613093	Classes	68
V046	F_V046	D1	1	165906121	Classes	68
V053	F_V053	D1	0.05	7284268	Classes	67
V053	F_V053	D1	0.1	14567231	Classes	68
V053	F_V053	D1	0.15	21845683	Classes	68
V053	F_V053	D1	0.2	29125875	Classes	68
V053	F_V053	D1	0.25	36410664	Classes	68
V053	F_V053	D1	0.3	43691416	Classes	68
V053	F_V053	D1	0.35	50969658	Classes	68
V053	F_V053	D1	0.4	58252475	Classes	68
V053	F_V053	D1	0.45	65533380	Classes	68
V053	F_V053	D1	0.5	72811904	Classes	68
V053	F_V053	D1	0.55	80093613	Classes	68
V053	F_V053	D1	0.6	87374706	Classes	68
V053	F_V053	D1	0.65	94659000	Classes	68
V053	F_V053	D1	0.7	101939311	Classes	68
V053	F_V053	D1	0.75	109219206	Classes	68
V053	F_V053	D1	0.8	116502816	Classes	68
V053	F_V053	D1	0.85	123784424	Classes	68
V053	F_V053	D1	0.9	131067250	Classes	68
V053	F_V053	D1	0.95	138346597	Classes	68
V053	F_V053	D1	1	145623612	Classes	68
A062	H_006_A062	D0.5	0.05	2275746	Classes	67
A062	H_006_A062	D0.5	0.1	4553236	Classes	68
A062	H_006_A062	D0.5	0.15	6827040	Classes	68
A062	H_006_A062	D0.5	0.2	9103681	Classes	68
A062	H_006_A062	D0.5	0.25	11381343	Classes	68
A062	H_006_A062	D0.5	0.3	13656557	Classes	68
A062	H_006_A062	D0.5	0.35	15934186	Classes	68
A062	H_006_A062	D0.5	0.4	18210572	Classes	68
A062	H_006_A062	D0.5	0.45	20489783	Classes	68
A062	H_006_A062	D0.5	0.5	22767077	Classes	68
A062	H_006_A062	D0.5	0.55	25042297	Classes	68
A062	H_006_A062	D0.5	0.6	27319971	Classes	68
A062	H_006_A062	D0.5	0.65	29597025	Classes	68
A062	H_006_A062	D0.5	0.7	31871725	Classes	68
A062	H_006_A062	D0.5	0.75	34147386	Classes	68
A062	H_006_A062	D0.5	0.8	36424180	Classes	68
A062	H_006_A062	D0.5	0.85	38695361	Classes	68
A062	H_006_A062	D0.5	0.9	40972849	Classes	68
A062	H_006_A062	D0.5	0.95	43253454	Classes	68
A062	H_006_A062	D0.5	1	45530241	Classes	68
A070	H_006_A070	D0.5	0.05	3244164	Classes	65
A070	H_006_A070	D0.5	0.1	6488472	Classes	66
A070	H_006_A070	D0.5	0.15	9732330	Classes	67
A070	H_006_A070	D0.5	0.2	12974278	Classes	67
A070	H_006_A070	D0.5	0.25	16218296	Classes	67
A070	H_006_A070	D0.5	0.3	19458166	Classes	67
A070	H_006_A070	D0.5	0.35	22699928	Classes	67
A070	H_006_A070	D0.5	0.4	25939360	Classes	67
A070	H_006_A070	D0.5	0.45	29180204	Classes	67
A070	H_006_A070	D0.5	0.5	32424778	Classes	67
A070	H_006_A070	D0.5	0.55	35666362	Classes	67
A070	H_006_A070	D0.5	0.6	38908397	Classes	67
A070	H_006_A070	D0.5	0.65	42151142	Classes	67
A070	H_006_A070	D0.5	0.7	45396073	Classes	68
A070	H_006_A070	D0.5	0.75	48639568	Classes	68
A070	H_006_A070	D0.5	0.8	51881744	Classes	68
A070	H_006_A070	D0.5	0.85	55125669	Classes	68
A070	H_006_A070	D0.5	0.9	58370602	Classes	68
A070	H_006_A070	D0.5	0.95	61610444	Classes	68
A070	H_006_A070	D0.5	1	64853648	Classes	68
V046	H_006_V046	D0.5	0.05	4149163	Classes	65
V046	H_006_V046	D0.5	0.1	8302506	Classes	68
V046	H_006_V046	D0.5	0.15	12453723	Classes	68
V046	H_006_V046	D0.5	0.2	16604273	Classes	68
V046	H_006_V046	D0.5	0.25	20757141	Classes	68
V046	H_006_V046	D0.5	0.3	24910511	Classes	68
V046	H_006_V046	D0.5	0.35	29063040	Classes	68
V046	H_006_V046	D0.5	0.4	33218841	Classes	68
V046	H_006_V046	D0.5	0.45	37372058	Classes	68
V046	H_006_V046	D0.5	0.5	41524344	Classes	68
V046	H_006_V046	D0.5	0.55	45676106	Classes	68
V046	H_006_V046	D0.5	0.6	49828152	Classes	68
V046	H_006_V046	D0.5	0.65	53978445	Classes	68
V046	H_006_V046	D0.5	0.7	58127143	Classes	68
V046	H_006_V046	D0.5	0.75	62278331	Classes	68
V046	H_006_V046	D0.5	0.8	66427346	Classes	68
V046	H_006_V046	D0.5	0.85	70581068	Classes	68
V046	H_006_V046	D0.5	0.9	74734709	Classes	68
V046	H_006_V046	D0.5	0.95	78881502	Classes	68
V046	H_006_V046	D0.5	1	83031841	Classes	68
V053	H_006_V053	D0.5	0.05	3648120	Classes	66
V053	H_006_V053	D0.5	0.1	7291656	Classes	67
V053	H_006_V053	D0.5	0.15	10935332	Classes	68
V053	H_006_V053	D0.5	0.2	14581425	Classes	68
V053	H_006_V053	D0.5	0.25	18225111	Classes	68
V053	H_006_V053	D0.5	0.3	21869537	Classes	68
V053	H_006_V053	D0.5	0.35	25515643	Classes	68
V053	H_006_V053	D0.5	0.4	29159944	Classes	68
V053	H_006_V053	D0.5	0.45	32803349	Classes	68
V053	H_006_V053	D0.5	0.5	36449080	Classes	68
V053	H_006_V053	D0.5	0.55	40097207	Classes	68
V053	H_006_V053	D0.5	0.6	43740796	Classes	68
V053	H_006_V053	D0.5	0.65	47385156	Classes	68
V053	H_006_V053	D0.5	0.7	51030951	Classes	68
V053	H_006_V053	D0.5	0.75	54677992	Classes	68
V053	H_006_V053	D0.5	0.8	58325452	Classes	68
V053	H_006_V053	D0.5	0.85	61970076	Classes	68
V053	H_006_V053	D0.5	0.9	65613725	Classes	68
V053	H_006_V053	D0.5	0.95	69258517	Classes	68
V053	H_006_V053	D0.5	1	72903036	Classes	68
A062	H_007_A062	D0.5	0.05	2273721	Classes	66
A062	H_007_A062	D0.5	0.1	4547504	Classes	66
A062	H_007_A062	D0.5	0.15	6822317	Classes	66
A062	H_007_A062	D0.5	0.2	9096772	Classes	67
A062	H_007_A062	D0.5	0.25	11370409	Classes	67
A062	H_007_A062	D0.5	0.3	13642587	Classes	67
A062	H_007_A062	D0.5	0.35	15916326	Classes	67
A062	H_007_A062	D0.5	0.4	18189673	Classes	67
A062	H_007_A062	D0.5	0.45	20465423	Classes	67
A062	H_007_A062	D0.5	0.5	22738632	Classes	67
A062	H_007_A062	D0.5	0.55	25013182	Classes	67
A062	H_007_A062	D0.5	0.6	27285996	Classes	67
A062	H_007_A062	D0.5	0.65	29559835	Classes	67
A062	H_007_A062	D0.5	0.7	31830894	Classes	67
A062	H_007_A062	D0.5	0.75	34103449	Classes	67
A062	H_007_A062	D0.5	0.8	36377168	Classes	68
A062	H_007_A062	D0.5	0.85	38650056	Classes	68
A062	H_007_A062	D0.5	0.9	40923793	Classes	68
A062	H_007_A062	D0.5	0.95	43197994	Classes	68
A062	H_007_A062	D0.5	1	45471176	Classes	68
A070	H_007_A070	D0.5	0.05	3235835	Classes	66
A070	H_007_A070	D0.5	0.1	6470159	Classes	67
A070	H_007_A070	D0.5	0.15	9706885	Classes	67
A070	H_007_A070	D0.5	0.2	12943089	Classes	67
A070	H_007_A070	D0.5	0.25	16180107	Classes	67
A070	H_007_A070	D0.5	0.3	19415469	Classes	67
A070	H_007_A070	D0.5	0.35	22649127	Classes	67
A070	H_007_A070	D0.5	0.4	25885313	Classes	67
A070	H_007_A070	D0.5	0.45	29118765	Classes	67
A070	H_007_A070	D0.5	0.5	32354675	Classes	68
A070	H_007_A070	D0.5	0.55	35588258	Classes	68
A070	H_007_A070	D0.5	0.6	38824501	Classes	68
A070	H_007_A070	D0.5	0.65	42061179	Classes	68
A070	H_007_A070	D0.5	0.7	45299126	Classes	68
A070	H_007_A070	D0.5	0.75	48535309	Classes	68
A070	H_007_A070	D0.5	0.8	51771338	Classes	68
A070	H_007_A070	D0.5	0.85	55001918	Classes	68
A070	H_007_A070	D0.5	0.9	58237857	Classes	68
A070	H_007_A070	D0.5	0.95	61472863	Classes	68
A070	H_007_A070	D0.5	1	64708168	Classes	68
N003	H_007_N003	D0.5	0.05	2209257	Classes	62
N003	H_007_N003	D0.5	0.1	4420951	Classes	65
N003	H_007_N003	D0.5	0.15	6633044	Classes	66
N003	H_007_N003	D0.5	0.2	8846951	Classes	66
N003	H_007_N003	D0.5	0.25	11058840	Classes	67
N003	H_007_N003	D0.5	0.3	13270504	Classes	67
N003	H_007_N003	D0.5	0.35	15481014	Classes	67
N003	H_007_N003	D0.5	0.4	17691428	Classes	67
N003	H_007_N003	D0.5	0.45	19903011	Classes	68
N003	H_007_N003	D0.5	0.5	22115929	Classes	68
N003	H_007_N003	D0.5	0.55	24327853	Classes	68
N003	H_007_N003	D0.5	0.6	26541495	Classes	68
N003	H_007_N003	D0.5	0.65	28751177	Classes	68
N003	H_007_N003	D0.5	0.7	30962728	Classes	68
N003	H_007_N003	D0.5	0.75	33174358	Classes	68
N003	H_007_N003	D0.5	0.8	35384979	Classes	68
N003	H_007_N003	D0.5	0.85	37593733	Classes	68
N003	H_007_N003	D0.5	0.9	39806035	Classes	68
N003	H_007_N003	D0.5	0.95	42019667	Classes	68
N003	H_007_N003	D0.5	1	44234121	Classes	68
N013	H_007_N013	D0.5	0.05	2109390	Classes	65
N013	H_007_N013	D0.5	0.1	4220215	Classes	66
N013	H_007_N013	D0.5	0.15	6328232	Classes	66
N013	H_007_N013	D0.5	0.2	8437562	Classes	66
N013	H_007_N013	D0.5	0.25	10545883	Classes	66
N013	H_007_N013	D0.5	0.3	12657201	Classes	66
N013	H_007_N013	D0.5	0.35	14766889	Classes	66
N013	H_007_N013	D0.5	0.4	16877310	Classes	67
N013	H_007_N013	D0.5	0.45	18983738	Classes	68
N013	H_007_N013	D0.5	0.5	21094886	Classes	68
N013	H_007_N013	D0.5	0.55	23202798	Classes	68
N013	H_007_N013	D0.5	0.6	25312377	Classes	68
N013	H_007_N013	D0.5	0.65	27419756	Classes	68
N013	H_007_N013	D0.5	0.7	29530849	Classes	68
N013	H_007_N013	D0.5	0.75	31638780	Classes	68
N013	H_007_N013	D0.5	0.8	33748942	Classes	68
N013	H_007_N013	D0.5	0.85	35859918	Classes	68
N013	H_007_N013	D0.5	0.9	37967405	Classes	68
N013	H_007_N013	D0.5	0.95	40076240	Classes	68
N013	H_007_N013	D0.5	1	42185622	Classes	68
S034	H_007_S034	D0.5	0.05	2894022	Classes	66
S034	H_007_S034	D0.5	0.1	5791535	Classes	66
S034	H_007_S034	D0.5	0.15	8686208	Classes	66
S034	H_007_S034	D0.5	0.2	11579289	Classes	66
S034	H_007_S034	D0.5	0.25	14473923	Classes	67
S034	H_007_S034	D0.5	0.3	17368129	Classes	67
S034	H_007_S034	D0.5	0.35	20262179	Classes	67
S034	H_007_S034	D0.5	0.4	23159175	Classes	67
S034	H_007_S034	D0.5	0.45	26058477	Classes	67
S034	H_007_S034	D0.5	0.5	28952451	Classes	67
S034	H_007_S034	D0.5	0.55	31848811	Classes	68
S034	H_007_S034	D0.5	0.6	34743836	Classes	68
S034	H_007_S034	D0.5	0.65	37637951	Classes	68
S034	H_007_S034	D0.5	0.7	40534651	Classes	68
S034	H_007_S034	D0.5	0.75	43427067	Classes	68
S034	H_007_S034	D0.5	0.8	46319826	Classes	68
S034	H_007_S034	D0.5	0.85	49217549	Classes	68
S034	H_007_S034	D0.5	0.9	52112211	Classes	68
S034	H_007_S034	D0.5	0.95	55008508	Classes	68
S034	H_007_S034	D0.5	1	57901876	Classes	68
S040	H_007_S040	D0.5	0.05	1834136	Classes	59
S040	H_007_S040	D0.5	0.1	3670697	Classes	65
S040	H_007_S040	D0.5	0.15	5506597	Classes	67
S040	H_007_S040	D0.5	0.2	7341885	Classes	67
S040	H_007_S040	D0.5	0.25	9175472	Classes	67
S040	H_007_S040	D0.5	0.3	11010451	Classes	67
S040	H_007_S040	D0.5	0.35	12843946	Classes	67
S040	H_007_S040	D0.5	0.4	14678147	Classes	67
S040	H_007_S040	D0.5	0.45	16513061	Classes	67
S040	H_007_S040	D0.5	0.5	18349510	Classes	67
S040	H_007_S040	D0.5	0.55	20185576	Classes	67
S040	H_007_S040	D0.5	0.6	22021189	Classes	67
S040	H_007_S040	D0.5	0.65	23854856	Classes	67
S040	H_007_S040	D0.5	0.7	25690471	Classes	67
S040	H_007_S040	D0.5	0.75	27527478	Classes	67
S040	H_007_S040	D0.5	0.8	29362570	Classes	67
S040	H_007_S040	D0.5	0.85	31198891	Classes	67
S040	H_007_S040	D0.5	0.9	33033263	Classes	67
S040	H_007_S040	D0.5	0.95	34867163	Classes	67
S040	H_007_S040	D0.5	1	36701671	Classes	67
V046	H_007_V046	D0.5	0.05	4145343	Classes	65
V046	H_007_V046	D0.5	0.1	8285573	Classes	68
V046	H_007_V046	D0.5	0.15	12429751	Classes	68
V046	H_007_V046	D0.5	0.2	16571572	Classes	68
V046	H_007_V046	D0.5	0.25	20715320	Classes	68
V046	H_007_V046	D0.5	0.3	24860622	Classes	68
V046	H_007_V046	D0.5	0.35	29004100	Classes	68
V046	H_007_V046	D0.5	0.4	33148191	Classes	68
V046	H_007_V046	D0.5	0.45	37292773	Classes	68
V046	H_007_V046	D0.5	0.5	41438960	Classes	68
V046	H_007_V046	D0.5	0.55	45580014	Classes	68
V046	H_007_V046	D0.5	0.6	49723539	Classes	68
V046	H_007_V046	D0.5	0.65	53871202	Classes	68
V046	H_007_V046	D0.5	0.7	58017864	Classes	68
V046	H_007_V046	D0.5	0.75	62162799	Classes	68
V046	H_007_V046	D0.5	0.8	66303577	Classes	68
V046	H_007_V046	D0.5	0.85	70446494	Classes	68
V046	H_007_V046	D0.5	0.9	74588926	Classes	68
V046	H_007_V046	D0.5	0.95	78731778	Classes	68
V046	H_007_V046	D0.5	1	82874280	Classes	68
V053	H_007_V053	D0.5	0.05	3634695	Classes	65
V053	H_007_V053	D0.5	0.1	7268865	Classes	67
V053	H_007_V053	D0.5	0.15	10908325	Classes	68
V053	H_007_V053	D0.5	0.2	14544876	Classes	68
V053	H_007_V053	D0.5	0.25	18180667	Classes	68
V053	H_007_V053	D0.5	0.3	21815614	Classes	68
V053	H_007_V053	D0.5	0.35	25454204	Classes	68
V053	H_007_V053	D0.5	0.4	29089218	Classes	68
V053	H_007_V053	D0.5	0.45	32724746	Classes	68
V053	H_007_V053	D0.5	0.5	36359470	Classes	68
V053	H_007_V053	D0.5	0.55	39998652	Classes	68
V053	H_007_V053	D0.5	0.6	43637871	Classes	68
V053	H_007_V053	D0.5	0.65	47271328	Classes	68
V053	H_007_V053	D0.5	0.7	50906905	Classes	68
V053	H_007_V053	D0.5	0.75	54542622	Classes	68
V053	H_007_V053	D0.5	0.8	58176189	Classes	68
V053	H_007_V053	D0.5	0.85	61811183	Classes	68
V053	H_007_V053	D0.5	0.9	65446933	Classes	68
V053	H_007_V053	D0.5	0.95	69083000	Classes	68
V053	H_007_V053	D0.5	1	72720576	Classes	68
N003	H_008_N003	D0.5	0.05	2204767	Classes	63
N003	H_008_N003	D0.5	0.1	4411234	Classes	64
N003	H_008_N003	D0.5	0.15	6617221	Classes	66
N003	H_008_N003	D0.5	0.2	8826077	Classes	67
N003	H_008_N003	D0.5	0.25	11032804	Classes	67
N003	H_008_N003	D0.5	0.3	13238758	Classes	67
N003	H_008_N003	D0.5	0.35	15444510	Classes	67
N003	H_008_N003	D0.5	0.4	17655548	Classes	67
N003	H_008_N003	D0.5	0.45	19864363	Classes	67
N003	H_008_N003	D0.5	0.5	22070495	Classes	67
N003	H_008_N003	D0.5	0.55	24274327	Classes	68
N003	H_008_N003	D0.5	0.6	26483764	Classes	68
N003	H_008_N003	D0.5	0.65	28689934	Classes	68
N003	H_008_N003	D0.5	0.7	30895783	Classes	68
N003	H_008_N003	D0.5	0.75	33105969	Classes	68
N003	H_008_N003	D0.5	0.8	35310117	Classes	68
N003	H_008_N003	D0.5	0.85	37515352	Classes	68
N003	H_008_N003	D0.5	0.9	39722723	Classes	68
N003	H_008_N003	D0.5	0.95	41928403	Classes	68
N003	H_008_N003	D0.5	1	44136200	Classes	68
N013	H_008_N013	D0.5	0.05	2100710	Classes	64
N013	H_008_N013	D0.5	0.1	4201932	Classes	67
N013	H_008_N013	D0.5	0.15	6304684	Classes	67
N013	H_008_N013	D0.5	0.2	8406069	Classes	67
N013	H_008_N013	D0.5	0.25	10505142	Classes	67
N013	H_008_N013	D0.5	0.3	12607322	Classes	67
N013	H_008_N013	D0.5	0.35	14708893	Classes	67
N013	H_008_N013	D0.5	0.4	16807297	Classes	67
N013	H_008_N013	D0.5	0.45	18905297	Classes	67
N013	H_008_N013	D0.5	0.5	21005073	Classes	67
N013	H_008_N013	D0.5	0.55	23104424	Classes	67
N013	H_008_N013	D0.5	0.6	25204749	Classes	67
N013	H_008_N013	D0.5	0.65	27305359	Classes	67
N013	H_008_N013	D0.5	0.7	29405499	Classes	67
N013	H_008_N013	D0.5	0.75	31507418	Classes	67
N013	H_008_N013	D0.5	0.8	33608076	Classes	68
N013	H_008_N013	D0.5	0.85	35711631	Classes	68
N013	H_008_N013	D0.5	0.9	37812954	Classes	68
N013	H_008_N013	D0.5	0.95	39912342	Classes	68
N013	H_008_N013	D0.5	1	42013018	Classes	68
S034	H_008_S034	D0.5	0.05	2868080	Classes	63
S034	H_008_S034	D0.5	0.1	5740112	Classes	67
S034	H_008_S034	D0.5	0.15	8608800	Classes	67
S034	H_008_S034	D0.5	0.2	11480090	Classes	67
S034	H_008_S034	D0.5	0.25	14353061	Classes	67
S034	H_008_S034	D0.5	0.3	17226446	Classes	68
S034	H_008_S034	D0.5	0.35	20097187	Classes	68
S034	H_008_S034	D0.5	0.4	22971597	Classes	68
S034	H_008_S034	D0.5	0.45	25840779	Classes	68
S034	H_008_S034	D0.5	0.5	28713928	Classes	68
S034	H_008_S034	D0.5	0.55	31587666	Classes	68
S034	H_008_S034	D0.5	0.6	34459974	Classes	68
S034	H_008_S034	D0.5	0.65	37333543	Classes	68
S034	H_008_S034	D0.5	0.7	40203051	Classes	68
S034	H_008_S034	D0.5	0.75	43073101	Classes	68
S034	H_008_S034	D0.5	0.8	45944400	Classes	68
S034	H_008_S034	D0.5	0.85	48817329	Classes	68
S034	H_008_S034	D0.5	0.9	51688434	Classes	68
S034	H_008_S034	D0.5	0.95	54556339	Classes	68
S034	H_008_S034	D0.5	1	57426839	Classes	68
S040	H_008_S040	D0.5	0.05	1827576	Classes	61
S040	H_008_S040	D0.5	0.1	3655993	Classes	65
S040	H_008_S040	D0.5	0.15	5484817	Classes	65
S040	H_008_S040	D0.5	0.2	7314972	Classes	65
S040	H_008_S040	D0.5	0.25	9143560	Classes	65
S040	H_008_S040	D0.5	0.3	10974108	Classes	66
S040	H_008_S040	D0.5	0.35	12804771	Classes	66
S040	H_008_S040	D0.5	0.4	14634359	Classes	67
S040	H_008_S040	D0.5	0.45	16463079	Classes	67
S040	H_008_S040	D0.5	0.5	18290976	Classes	67
S040	H_008_S040	D0.5	0.55	20120732	Classes	68
S040	H_008_S040	D0.5	0.6	21951285	Classes	68
S040	H_008_S040	D0.5	0.65	23781388	Classes	68
S040	H_008_S040	D0.5	0.7	25611860	Classes	68
S040	H_008_S040	D0.5	0.75	27440628	Classes	68
S040	H_008_S040	D0.5	0.8	29270141	Classes	68
S040	H_008_S040	D0.5	0.85	31099746	Classes	68
S040	H_008_S040	D0.5	0.9	32929920	Classes	68
S040	H_008_S040	D0.5	0.95	34757578	Classes	68
S040	H_008_S040	D0.5	1	36588019	Classes	68
A062	Q_A062	D0.25	0.05	992549	Classes	58
A062	Q_A062	D0.25	0.1	1986518	Classes	63
A062	Q_A062	D0.25	0.15	2979080	Classes	64
A062	Q_A062	D0.25	0.2	3971940	Classes	64
A062	Q_A062	D0.25	0.25	4964363	Classes	66
A062	Q_A062	D0.25	0.3	5957984	Classes	66
A062	Q_A062	D0.25	0.35	6950540	Classes	66
A062	Q_A062	D0.25	0.4	7943086	Classes	67
A062	Q_A062	D0.25	0.45	8936516	Classes	67
A062	Q_A062	D0.25	0.5	9928964	Classes	67
A062	Q_A062	D0.25	0.55	10922270	Classes	67
A062	Q_A062	D0.25	0.6	11915570	Classes	67
A062	Q_A062	D0.25	0.65	12911672	Classes	67
A062	Q_A062	D0.25	0.7	13906171	Classes	67
A062	Q_A062	D0.25	0.75	14900662	Classes	67
A062	Q_A062	D0.25	0.8	15894686	Classes	67
A062	Q_A062	D0.25	0.85	16886494	Classes	67
A062	Q_A062	D0.25	0.9	17881159	Classes	67
A062	Q_A062	D0.25	0.95	18872914	Classes	67
A062	Q_A062	D0.25	1	19865347	Classes	67
A070	Q_A070	D0.25	0.05	1365452	Classes	60
A070	Q_A070	D0.25	0.1	2732911	Classes	68
A070	Q_A070	D0.25	0.15	4101616	Classes	68
A070	Q_A070	D0.25	0.2	5470408	Classes	68
A070	Q_A070	D0.25	0.25	6836889	Classes	68
A070	Q_A070	D0.25	0.3	8203318	Classes	68
A070	Q_A070	D0.25	0.35	9569739	Classes	68
A070	Q_A070	D0.25	0.4	10937996	Classes	68
A070	Q_A070	D0.25	0.45	12305286	Classes	68
A070	Q_A070	D0.25	0.5	13674057	Classes	68
A070	Q_A070	D0.25	0.55	15041491	Classes	68
A070	Q_A070	D0.25	0.6	16407531	Classes	68
A070	Q_A070	D0.25	0.65	17772955	Classes	68
A070	Q_A070	D0.25	0.7	19140000	Classes	68
A070	Q_A070	D0.25	0.75	20508890	Classes	68
A070	Q_A070	D0.25	0.8	21878026	Classes	68
A070	Q_A070	D0.25	0.85	23245989	Classes	68
A070	Q_A070	D0.25	0.9	24615576	Classes	68
A070	Q_A070	D0.25	0.95	25984773	Classes	68
A070	Q_A070	D0.25	1	27350382	Classes	68
N003	Q_N003	D0.25	0.05	937934	Classes	59
N003	Q_N003	D0.25	0.1	1874506	Classes	61
N003	Q_N003	D0.25	0.15	2812814	Classes	65
N003	Q_N003	D0.25	0.2	3750466	Classes	66
N003	Q_N003	D0.25	0.25	4686263	Classes	67
N003	Q_N003	D0.25	0.3	5621840	Classes	67
N003	Q_N003	D0.25	0.35	6558339	Classes	67
N003	Q_N003	D0.25	0.4	7493126	Classes	67
N003	Q_N003	D0.25	0.45	8429347	Classes	67
N003	Q_N003	D0.25	0.5	9365196	Classes	67
N003	Q_N003	D0.25	0.55	10300698	Classes	67
N003	Q_N003	D0.25	0.6	11236042	Classes	67
N003	Q_N003	D0.25	0.65	12174434	Classes	67
N003	Q_N003	D0.25	0.7	13111390	Classes	67
N003	Q_N003	D0.25	0.75	14047051	Classes	67
N003	Q_N003	D0.25	0.8	14982957	Classes	67
N003	Q_N003	D0.25	0.85	15920343	Classes	67
N003	Q_N003	D0.25	0.9	16857883	Classes	67
N003	Q_N003	D0.25	0.95	17794495	Classes	67
N003	Q_N003	D0.25	1	18732358	Classes	68
N013	Q_N013	D0.25	0.05	896675	Classes	59
N013	Q_N013	D0.25	0.1	1793039	Classes	64
N013	Q_N013	D0.25	0.15	2689407	Classes	65
N013	Q_N013	D0.25	0.2	3585401	Classes	65
N013	Q_N013	D0.25	0.25	4481989	Classes	65
N013	Q_N013	D0.25	0.3	5380404	Classes	66
N013	Q_N013	D0.25	0.35	6276696	Classes	66
N013	Q_N013	D0.25	0.4	7172177	Classes	66
N013	Q_N013	D0.25	0.45	8065942	Classes	66
N013	Q_N013	D0.25	0.5	8961745	Classes	66
N013	Q_N013	D0.25	0.55	9857548	Classes	66
N013	Q_N013	D0.25	0.6	10754861	Classes	66
N013	Q_N013	D0.25	0.65	11650056	Classes	66
N013	Q_N013	D0.25	0.7	12546248	Classes	66
N013	Q_N013	D0.25	0.75	13443015	Classes	66
N013	Q_N013	D0.25	0.8	14340390	Classes	67
N013	Q_N013	D0.25	0.85	15237208	Classes	67
N013	Q_N013	D0.25	0.9	16132857	Classes	67
N013	Q_N013	D0.25	0.95	17027798	Classes	67
N013	Q_N013	D0.25	1	17922492	Classes	67
S034	Q_S034	D0.25	0.05	1018948	Classes	60
S034	Q_S034	D0.25	0.1	2038579	Classes	64
S034	Q_S034	D0.25	0.15	3058222	Classes	64
S034	Q_S034	D0.25	0.2	4077522	Classes	64
S034	Q_S034	D0.25	0.25	5094101	Classes	64
S034	Q_S034	D0.25	0.3	6112894	Classes	65
S034	Q_S034	D0.25	0.35	7131917	Classes	66
S034	Q_S034	D0.25	0.4	8151389	Classes	67
S034	Q_S034	D0.25	0.45	9169920	Classes	67
S034	Q_S034	D0.25	0.5	10187831	Classes	67
S034	Q_S034	D0.25	0.55	11206043	Classes	67
S034	Q_S034	D0.25	0.6	12223529	Classes	67
S034	Q_S034	D0.25	0.65	13241333	Classes	67
S034	Q_S034	D0.25	0.7	14261758	Classes	67
S034	Q_S034	D0.25	0.75	15280064	Classes	68
S034	Q_S034	D0.25	0.8	16298435	Classes	68
S034	Q_S034	D0.25	0.85	17316732	Classes	68
S034	Q_S034	D0.25	0.9	18336176	Classes	68
S034	Q_S034	D0.25	0.95	19355283	Classes	68
S034	Q_S034	D0.25	1	20373852	Classes	68
S040	Q_S040	D0.25	0.05	991206	Classes	55
S040	Q_S040	D0.25	0.1	1980521	Classes	61
S040	Q_S040	D0.25	0.15	2969780	Classes	66
S040	Q_S040	D0.25	0.2	3960038	Classes	67
S040	Q_S040	D0.25	0.25	4950614	Classes	67
S040	Q_S040	D0.25	0.3	5940838	Classes	67
S040	Q_S040	D0.25	0.35	6929579	Classes	67
S040	Q_S040	D0.25	0.4	7920408	Classes	67
S040	Q_S040	D0.25	0.45	8910277	Classes	68
S040	Q_S040	D0.25	0.5	9900937	Classes	68
S040	Q_S040	D0.25	0.55	10891666	Classes	68
S040	Q_S040	D0.25	0.6	11881885	Classes	68
S040	Q_S040	D0.25	0.65	12871775	Classes	68
S040	Q_S040	D0.25	0.7	13862937	Classes	68
S040	Q_S040	D0.25	0.75	14852979	Classes	68
S040	Q_S040	D0.25	0.8	15842040	Classes	68
S040	Q_S040	D0.25	0.85	16834364	Classes	68
S040	Q_S040	D0.25	0.9	17824077	Classes	68
S040	Q_S040	D0.25	0.95	18814766	Classes	68
S040	Q_S040	D0.25	1	19805729	Classes	68
V046	Q_V046	D0.25	0.05	1769251	Classes	64
V046	Q_V046	D0.25	0.1	3538655	Classes	66
V046	Q_V046	D0.25	0.15	5309577	Classes	67
V046	Q_V046	D0.25	0.2	7079573	Classes	67
V046	Q_V046	D0.25	0.25	8849707	Classes	67
V046	Q_V046	D0.25	0.3	10618732	Classes	67
V046	Q_V046	D0.25	0.35	12390748	Classes	67
V046	Q_V046	D0.25	0.4	14160181	Classes	67
V046	Q_V046	D0.25	0.45	15927711	Classes	67
V046	Q_V046	D0.25	0.5	17700042	Classes	67
V046	Q_V046	D0.25	0.55	19470124	Classes	67
V046	Q_V046	D0.25	0.6	21240168	Classes	67
V046	Q_V046	D0.25	0.65	23011518	Classes	67
V046	Q_V046	D0.25	0.7	24782762	Classes	67
V046	Q_V046	D0.25	0.75	26550388	Classes	68
V046	Q_V046	D0.25	0.8	28322036	Classes	68
V046	Q_V046	D0.25	0.85	30091242	Classes	68
V046	Q_V046	D0.25	0.9	31861985	Classes	68
V046	Q_V046	D0.25	0.95	33634237	Classes	68
V046	Q_V046	D0.25	1	35403731	Classes	68
V053	Q_V053	D0.25	0.05	1521714	Classes	60
V053	Q_V053	D0.25	0.1	3047027	Classes	63
V053	Q_V053	D0.25	0.15	4571228	Classes	65
V053	Q_V053	D0.25	0.2	6095859	Classes	65
V053	Q_V053	D0.25	0.25	7619362	Classes	67
V053	Q_V053	D0.25	0.3	9141964	Classes	67
V053	Q_V053	D0.25	0.35	10664689	Classes	67
V053	Q_V053	D0.25	0.4	12188158	Classes	67
V053	Q_V053	D0.25	0.45	13710838	Classes	67
V053	Q_V053	D0.25	0.5	15234928	Classes	67
V053	Q_V053	D0.25	0.55	16758534	Classes	67
V053	Q_V053	D0.25	0.6	18285578	Classes	67
V053	Q_V053	D0.25	0.65	19808745	Classes	67
V053	Q_V053	D0.25	0.7	21333933	Classes	68
V053	Q_V053	D0.25	0.75	22856246	Classes	68
V053	Q_V053	D0.25	0.8	24378669	Classes	68
V053	Q_V053	D0.25	0.85	25906156	Classes	68
V053	Q_V053	D0.25	0.9	27431341	Classes	68
V053	Q_V053	D0.25	0.95	28953966	Classes	68
V053	Q_V053	D0.25	1	30476299	Classes	68
A062	F_A062	D1	0.05	4547045	Orders	144
A062	F_A062	D1	0.1	9100291	Orders	146
A062	F_A062	D1	0.15	13652178	Orders	148
A062	F_A062	D1	0.2	18204190	Orders	149
A062	F_A062	D1	0.25	22755089	Orders	150
A062	F_A062	D1	0.3	27305864	Orders	151
A062	F_A062	D1	0.35	31854290	Orders	151
A062	F_A062	D1	0.4	36404570	Orders	151
A062	F_A062	D1	0.45	40956293	Orders	151
A062	F_A062	D1	0.5	45511214	Orders	151
A062	F_A062	D1	0.55	50057584	Orders	152
A062	F_A062	D1	0.6	54605222	Orders	152
A062	F_A062	D1	0.65	59151847	Orders	152
A062	F_A062	D1	0.7	63700679	Orders	152
A062	F_A062	D1	0.75	68247181	Orders	153
A062	F_A062	D1	0.8	72795900	Orders	153
A062	F_A062	D1	0.85	77349751	Orders	153
A062	F_A062	D1	0.9	81900068	Orders	153
A062	F_A062	D1	0.95	86451023	Orders	154
A062	F_A062	D1	1	91001417	Orders	154
A070	F_A070	D1	0.05	6478782	Orders	145
A070	F_A070	D1	0.1	12955348	Orders	148
A070	F_A070	D1	0.15	19436755	Orders	150
A070	F_A070	D1	0.2	25913049	Orders	151
A070	F_A070	D1	0.25	32387785	Orders	151
A070	F_A070	D1	0.3	38867366	Orders	152
A070	F_A070	D1	0.35	45349553	Orders	152
A070	F_A070	D1	0.4	51830263	Orders	152
A070	F_A070	D1	0.45	58307392	Orders	152
A070	F_A070	D1	0.5	64780321	Orders	152
A070	F_A070	D1	0.55	71253184	Orders	152
A070	F_A070	D1	0.6	77730420	Orders	152
A070	F_A070	D1	0.65	84212598	Orders	152
A070	F_A070	D1	0.7	90688487	Orders	152
A070	F_A070	D1	0.75	97166423	Orders	152
A070	F_A070	D1	0.8	103641898	Orders	152
A070	F_A070	D1	0.85	110122000	Orders	153
A070	F_A070	D1	0.9	116602271	Orders	153
A070	F_A070	D1	0.95	123082722	Orders	153
A070	F_A070	D1	1	129561816	Orders	153
N003	F_N003	D1	0.05	4419241	Orders	145
N003	F_N003	D1	0.1	8837700	Orders	148
N003	F_N003	D1	0.15	13257196	Orders	148
N003	F_N003	D1	0.2	17675471	Orders	151
N003	F_N003	D1	0.25	22092896	Orders	152
N003	F_N003	D1	0.3	26511085	Orders	152
N003	F_N003	D1	0.35	30932177	Orders	152
N003	F_N003	D1	0.4	35352435	Orders	152
N003	F_N003	D1	0.45	39771596	Orders	152
N003	F_N003	D1	0.5	44183916	Orders	152
N003	F_N003	D1	0.55	48601484	Orders	152
N003	F_N003	D1	0.6	53020769	Orders	152
N003	F_N003	D1	0.65	57440827	Orders	152
N003	F_N003	D1	0.7	61861880	Orders	152
N003	F_N003	D1	0.75	66280782	Orders	152
N003	F_N003	D1	0.8	70700097	Orders	152
N003	F_N003	D1	0.85	75116992	Orders	152
N003	F_N003	D1	0.9	79536424	Orders	152
N003	F_N003	D1	0.95	83954056	Orders	152
N003	F_N003	D1	1	88370321	Orders	152
N013	F_N013	D1	0.05	4210189	Orders	144
N013	F_N013	D1	0.1	8423997	Orders	145
N013	F_N013	D1	0.15	12636149	Orders	147
N013	F_N013	D1	0.2	16844697	Orders	149
N013	F_N013	D1	0.25	21058158	Orders	149
N013	F_N013	D1	0.3	25264937	Orders	149
N013	F_N013	D1	0.35	29475936	Orders	150
N013	F_N013	D1	0.4	33686355	Orders	150
N013	F_N013	D1	0.45	37896086	Orders	151
N013	F_N013	D1	0.5	42104335	Orders	152
N013	F_N013	D1	0.55	46312168	Orders	152
N013	F_N013	D1	0.6	50520248	Orders	152
N013	F_N013	D1	0.65	54729844	Orders	152
N013	F_N013	D1	0.7	58941409	Orders	152
N013	F_N013	D1	0.75	63149957	Orders	152
N013	F_N013	D1	0.8	67357407	Orders	152
N013	F_N013	D1	0.85	71568410	Orders	152
N013	F_N013	D1	0.9	75780358	Orders	152
N013	F_N013	D1	0.95	79988987	Orders	152
[truncated: 2,481 more rows]

## Sheet: AMR_rarefaction
Samples	SampleID	Depth	PercentSampling	ScaledReads	Level	Counts
A062	F_A062	D1	0.05	4.80768e+06	Genes	33
A062	F_A062	D1	0.1	9.61536e+06	Genes	45
A062	F_A062	D1	0.15	1.4423e+07	Genes	54
A062	F_A062	D1	0.2	1.92307e+07	Genes	66
A062	F_A062	D1	0.25	2.40384e+07	Genes	78
A062	F_A062	D1	0.3	2.88461e+07	Genes	90
A062	F_A062	D1	0.35	3.36538e+07	Genes	90
A062	F_A062	D1	0.4	3.84614e+07	Genes	99
A062	F_A062	D1	0.45	4.32691e+07	Genes	109
A062	F_A062	D1	0.5	4.80768e+07	Genes	119
A062	F_A062	D1	0.55	5.28845e+07	Genes	124
A062	F_A062	D1	0.6	5.76922e+07	Genes	129
A062	F_A062	D1	0.65	6.24998e+07	Genes	131
A062	F_A062	D1	0.7	6.73075e+07	Genes	137
A062	F_A062	D1	0.75	7.21152e+07	Genes	138
A062	F_A062	D1	0.8	7.69229e+07	Genes	140
A062	F_A062	D1	0.85	8.17306e+07	Genes	142
A062	F_A062	D1	0.9	8.65382e+07	Genes	142
A062	F_A062	D1	0.95	9.13459e+07	Genes	142
A062	F_A062	D1	1	96153609	Genes	142
A062	F_A062	D1	0.05	4.80768e+06	Mechanisms	8
A062	F_A062	D1	0.1	9.61536e+06	Mechanisms	10
A062	F_A062	D1	0.15	1.4423e+07	Mechanisms	10
A062	F_A062	D1	0.2	1.92307e+07	Mechanisms	12
A062	F_A062	D1	0.25	2.40384e+07	Mechanisms	13
A062	F_A062	D1	0.3	2.88461e+07	Mechanisms	17
A062	F_A062	D1	0.35	3.36538e+07	Mechanisms	16
A062	F_A062	D1	0.4	3.84614e+07	Mechanisms	17
A062	F_A062	D1	0.45	4.32691e+07	Mechanisms	17
A062	F_A062	D1	0.5	4.80768e+07	Mechanisms	20
A062	F_A062	D1	0.55	5.28845e+07	Mechanisms	19
A062	F_A062	D1	0.6	5.76922e+07	Mechanisms	20
A062	F_A062	D1	0.65	6.24998e+07	Mechanisms	20
A062	F_A062	D1	0.7	6.73075e+07	Mechanisms	22
A062	F_A062	D1	0.75	7.21152e+07	Mechanisms	22
A062	F_A062	D1	0.8	7.69229e+07	Mechanisms	22
A062	F_A062	D1	0.85	8.17306e+07	Mechanisms	22
A062	F_A062	D1	0.9	8.65382e+07	Mechanisms	22
A062	F_A062	D1	0.95	9.13459e+07	Mechanisms	22
A062	F_A062	D1	1	96153609	Mechanisms	22
A062	F_A062	D1	0.05	4.80768e+06	Classes	4
A062	F_A062	D1	0.1	9.61536e+06	Classes	4
A062	F_A062	D1	0.15	1.4423e+07	Classes	4
A062	F_A062	D1	0.2	1.92307e+07	Classes	5
A062	F_A062	D1	0.25	2.40384e+07	Classes	6
A062	F_A062	D1	0.3	2.88461e+07	Classes	7
A062	F_A062	D1	0.35	3.36538e+07	Classes	7
A062	F_A062	D1	0.4	3.84614e+07	Classes	7
A062	F_A062	D1	0.45	4.32691e+07	Classes	8
A062	F_A062	D1	0.5	4.80768e+07	Classes	7
A062	F_A062	D1	0.55	5.28845e+07	Classes	7
A062	F_A062	D1	0.6	5.76922e+07	Classes	8
A062	F_A062	D1	0.65	6.24998e+07	Classes	8
A062	F_A062	D1	0.7	6.73075e+07	Classes	9
A062	F_A062	D1	0.75	7.21152e+07	Classes	9
A062	F_A062	D1	0.8	7.69229e+07	Classes	9
A062	F_A062	D1	0.85	8.17306e+07	Classes	9
A062	F_A062	D1	0.9	8.65382e+07	Classes	9
A062	F_A062	D1	0.95	9.13459e+07	Classes	9
A062	F_A062	D1	1	96153609	Classes	9
A062	F_A062	D1	0.05	4.80768e+06	Groups	15
A062	F_A062	D1	0.1	9.61536e+06	Groups	19
A062	F_A062	D1	0.15	1.4423e+07	Groups	23
A062	F_A062	D1	0.2	1.92307e+07	Groups	27
A062	F_A062	D1	0.25	2.40384e+07	Groups	31
A062	F_A062	D1	0.3	2.88461e+07	Groups	38
A062	F_A062	D1	0.35	3.36538e+07	Groups	37
A062	F_A062	D1	0.4	3.84614e+07	Groups	44
A062	F_A062	D1	0.45	4.32691e+07	Groups	46
A062	F_A062	D1	0.5	4.80768e+07	Groups	54
A062	F_A062	D1	0.55	5.28845e+07	Groups	56
A062	F_A062	D1	0.6	5.76922e+07	Groups	60
A062	F_A062	D1	0.65	6.24998e+07	Groups	59
A062	F_A062	D1	0.7	6.73075e+07	Groups	65
A062	F_A062	D1	0.75	7.21152e+07	Groups	64
A062	F_A062	D1	0.8	7.69229e+07	Groups	65
A062	F_A062	D1	0.85	8.17306e+07	Groups	65
A062	F_A062	D1	0.9	8.65382e+07	Groups	65
A062	F_A062	D1	0.95	9.13459e+07	Groups	65
A062	F_A062	D1	1	96153609	Groups	65
A070	F_A070	D1	0.05	6.85786e+06	Genes	50
A070	F_A070	D1	0.1	1.37157e+07	Genes	84
A070	F_A070	D1	0.15	2.05736e+07	Genes	122
A070	F_A070	D1	0.2	2.74314e+07	Genes	143
A070	F_A070	D1	0.25	3.42893e+07	Genes	153
A070	F_A070	D1	0.3	4.11472e+07	Genes	169
A070	F_A070	D1	0.35	4.8005e+07	Genes	175
A070	F_A070	D1	0.4	5.48629e+07	Genes	176
A070	F_A070	D1	0.45	6.17208e+07	Genes	186
A070	F_A070	D1	0.5	68578617	Genes	193
A070	F_A070	D1	0.55	7.54365e+07	Genes	199
A070	F_A070	D1	0.6	8.22943e+07	Genes	204
A070	F_A070	D1	0.65	8.91522e+07	Genes	208
A070	F_A070	D1	0.7	9.60101e+07	Genes	216
A070	F_A070	D1	0.75	1.02868e+08	Genes	217
A070	F_A070	D1	0.8	1.09726e+08	Genes	218
A070	F_A070	D1	0.85	1.16584e+08	Genes	219
A070	F_A070	D1	0.9	1.23442e+08	Genes	220
A070	F_A070	D1	0.95	1.30299e+08	Genes	220
A070	F_A070	D1	1	137157234	Genes	220
A070	F_A070	D1	0.05	6.85786e+06	Mechanisms	12
A070	F_A070	D1	0.1	1.37157e+07	Mechanisms	17
A070	F_A070	D1	0.15	2.05736e+07	Mechanisms	19
A070	F_A070	D1	0.2	2.74314e+07	Mechanisms	21
A070	F_A070	D1	0.25	3.42893e+07	Mechanisms	21
A070	F_A070	D1	0.3	4.11472e+07	Mechanisms	21
A070	F_A070	D1	0.35	4.8005e+07	Mechanisms	22
A070	F_A070	D1	0.4	5.48629e+07	Mechanisms	22
A070	F_A070	D1	0.45	6.17208e+07	Mechanisms	22
A070	F_A070	D1	0.5	68578617	Mechanisms	22
A070	F_A070	D1	0.55	7.54365e+07	Mechanisms	23
A070	F_A070	D1	0.6	8.22943e+07	Mechanisms	23
A070	F_A070	D1	0.65	8.91522e+07	Mechanisms	23
A070	F_A070	D1	0.7	9.60101e+07	Mechanisms	23
A070	F_A070	D1	0.75	1.02868e+08	Mechanisms	23
A070	F_A070	D1	0.8	1.09726e+08	Mechanisms	23
A070	F_A070	D1	0.85	1.16584e+08	Mechanisms	23
A070	F_A070	D1	0.9	1.23442e+08	Mechanisms	23
A070	F_A070	D1	0.95	1.30299e+08	Mechanisms	23
A070	F_A070	D1	1	137157234	Mechanisms	23
A070	F_A070	D1	0.05	6.85786e+06	Classes	5
A070	F_A070	D1	0.1	1.37157e+07	Classes	6
A070	F_A070	D1	0.15	2.05736e+07	Classes	6
A070	F_A070	D1	0.2	2.74314e+07	Classes	8
A070	F_A070	D1	0.25	3.42893e+07	Classes	8
A070	F_A070	D1	0.3	4.11472e+07	Classes	8
A070	F_A070	D1	0.35	4.8005e+07	Classes	9
A070	F_A070	D1	0.4	5.48629e+07	Classes	9
A070	F_A070	D1	0.45	6.17208e+07	Classes	9
A070	F_A070	D1	0.5	68578617	Classes	9
A070	F_A070	D1	0.55	7.54365e+07	Classes	9
A070	F_A070	D1	0.6	8.22943e+07	Classes	9
A070	F_A070	D1	0.65	8.91522e+07	Classes	9
A070	F_A070	D1	0.7	9.60101e+07	Classes	9
A070	F_A070	D1	0.75	1.02868e+08	Classes	9
A070	F_A070	D1	0.8	1.09726e+08	Classes	9
A070	F_A070	D1	0.85	1.16584e+08	Classes	9
A070	F_A070	D1	0.9	1.23442e+08	Classes	9
A070	F_A070	D1	0.95	1.30299e+08	Classes	9
A070	F_A070	D1	1	137157234	Classes	9
A070	F_A070	D1	0.05	6.85786e+06	Groups	23
A070	F_A070	D1	0.1	1.37157e+07	Groups	46
A070	F_A070	D1	0.15	2.05736e+07	Groups	69
A070	F_A070	D1	0.2	2.74314e+07	Groups	75
A070	F_A070	D1	0.25	3.42893e+07	Groups	78
A070	F_A070	D1	0.3	4.11472e+07	Groups	79
A070	F_A070	D1	0.35	4.8005e+07	Groups	81
A070	F_A070	D1	0.4	5.48629e+07	Groups	81
A070	F_A070	D1	0.45	6.17208e+07	Groups	85
A070	F_A070	D1	0.5	68578617	Groups	87
A070	F_A070	D1	0.55	7.54365e+07	Groups	89
A070	F_A070	D1	0.6	8.22943e+07	Groups	88
A070	F_A070	D1	0.65	8.91522e+07	Groups	89
A070	F_A070	D1	0.7	9.60101e+07	Groups	89
A070	F_A070	D1	0.75	1.02868e+08	Groups	89
A070	F_A070	D1	0.8	1.09726e+08	Groups	89
A070	F_A070	D1	0.85	1.16584e+08	Groups	89
A070	F_A070	D1	0.9	1.23442e+08	Groups	89
A070	F_A070	D1	0.95	1.30299e+08	Groups	89
A070	F_A070	D1	1	137157234	Groups	89
N003	F_N003	D1	0.05	4.59411e+06	Genes	29
N003	F_N003	D1	0.1	9.18823e+06	Genes	37
N003	F_N003	D1	0.15	1.37823e+07	Genes	44
N003	F_N003	D1	0.2	1.83765e+07	Genes	49
N003	F_N003	D1	0.25	2.29706e+07	Genes	53
N003	F_N003	D1	0.3	2.75647e+07	Genes	57
N003	F_N003	D1	0.35	3.21588e+07	Genes	62
N003	F_N003	D1	0.4	3.67529e+07	Genes	71
N003	F_N003	D1	0.45	4.1347e+07	Genes	76
N003	F_N003	D1	0.5	4.59411e+07	Genes	81
N003	F_N003	D1	0.55	5.05352e+07	Genes	79
N003	F_N003	D1	0.6	5.51294e+07	Genes	84
N003	F_N003	D1	0.65	5.97235e+07	Genes	87
N003	F_N003	D1	0.7	6.43176e+07	Genes	91
N003	F_N003	D1	0.75	6.89117e+07	Genes	90
N003	F_N003	D1	0.8	7.35058e+07	Genes	90
N003	F_N003	D1	0.85	7.80999e+07	Genes	93
N003	F_N003	D1	0.9	8.2694e+07	Genes	93
N003	F_N003	D1	0.95	8.72881e+07	Genes	93
N003	F_N003	D1	1	91882251	Genes	93
N003	F_N003	D1	0.05	4.59411e+06	Mechanisms	5
N003	F_N003	D1	0.1	9.18823e+06	Mechanisms	9
N003	F_N003	D1	0.15	1.37823e+07	Mechanisms	10
N003	F_N003	D1	0.2	1.83765e+07	Mechanisms	10
N003	F_N003	D1	0.25	2.29706e+07	Mechanisms	10
N003	F_N003	D1	0.3	2.75647e+07	Mechanisms	11
N003	F_N003	D1	0.35	3.21588e+07	Mechanisms	11
N003	F_N003	D1	0.4	3.67529e+07	Mechanisms	12
N003	F_N003	D1	0.45	4.1347e+07	Mechanisms	14
N003	F_N003	D1	0.5	4.59411e+07	Mechanisms	13
N003	F_N003	D1	0.55	5.05352e+07	Mechanisms	14
N003	F_N003	D1	0.6	5.51294e+07	Mechanisms	15
N003	F_N003	D1	0.65	5.97235e+07	Mechanisms	16
N003	F_N003	D1	0.7	6.43176e+07	Mechanisms	16
N003	F_N003	D1	0.75	6.89117e+07	Mechanisms	15
N003	F_N003	D1	0.8	7.35058e+07	Mechanisms	16
N003	F_N003	D1	0.85	7.80999e+07	Mechanisms	16
N003	F_N003	D1	0.9	8.2694e+07	Mechanisms	16
N003	F_N003	D1	0.95	8.72881e+07	Mechanisms	16
N003	F_N003	D1	1	91882251	Mechanisms	16
N003	F_N003	D1	0.05	4.59411e+06	Classes	4
N003	F_N003	D1	0.1	9.18823e+06	Classes	4
N003	F_N003	D1	0.15	1.37823e+07	Classes	4
N003	F_N003	D1	0.2	1.83765e+07	Classes	4
N003	F_N003	D1	0.25	2.29706e+07	Classes	4
N003	F_N003	D1	0.3	2.75647e+07	Classes	5
N003	F_N003	D1	0.35	3.21588e+07	Classes	5
N003	F_N003	D1	0.4	3.67529e+07	Classes	6
N003	F_N003	D1	0.45	4.1347e+07	Classes	6
N003	F_N003	D1	0.5	4.59411e+07	Classes	6
N003	F_N003	D1	0.55	5.05352e+07	Classes	6
N003	F_N003	D1	0.6	5.51294e+07	Classes	6
N003	F_N003	D1	0.65	5.97235e+07	Classes	6
N003	F_N003	D1	0.7	6.43176e+07	Classes	6
N003	F_N003	D1	0.75	6.89117e+07	Classes	6
N003	F_N003	D1	0.8	7.35058e+07	Classes	6
N003	F_N003	D1	0.85	7.80999e+07	Classes	6
N003	F_N003	D1	0.9	8.2694e+07	Classes	6
N003	F_N003	D1	0.95	8.72881e+07	Classes	6
N003	F_N003	D1	1	91882251	Classes	6
N003	F_N003	D1	0.05	4.59411e+06	Groups	12
N003	F_N003	D1	0.1	9.18823e+06	Groups	16
N003	F_N003	D1	0.15	1.37823e+07	Groups	17
N003	F_N003	D1	0.2	1.83765e+07	Groups	19
N003	F_N003	D1	0.25	2.29706e+07	Groups	20
N003	F_N003	D1	0.3	2.75647e+07	Groups	24
N003	F_N003	D1	0.35	3.21588e+07	Groups	23
N003	F_N003	D1	0.4	3.67529e+07	Groups	25
N003	F_N003	D1	0.45	4.1347e+07	Groups	28
N003	F_N003	D1	0.5	4.59411e+07	Groups	27
N003	F_N003	D1	0.55	5.05352e+07	Groups	27
N003	F_N003	D1	0.6	5.51294e+07	Groups	29
N003	F_N003	D1	0.65	5.97235e+07	Groups	31
N003	F_N003	D1	0.7	6.43176e+07	Groups	33
N003	F_N003	D1	0.75	6.89117e+07	Groups	32
N003	F_N003	D1	0.8	7.35058e+07	Groups	33
N003	F_N003	D1	0.85	7.80999e+07	Groups	34
N003	F_N003	D1	0.9	8.2694e+07	Groups	34
N003	F_N003	D1	0.95	8.72881e+07	Groups	34
N003	F_N003	D1	1	91882251	Groups	34
N013	F_N013	D1	0.05	4.38923e+06	Genes	33
N013	F_N013	D1	0.1	8.77846e+06	Genes	44
N013	F_N013	D1	0.15	1.31677e+07	Genes	52
N013	F_N013	D1	0.2	1.75569e+07	Genes	58
N013	F_N013	D1	0.25	2.19461e+07	Genes	72
N013	F_N013	D1	0.3	2.63354e+07	Genes	80
N013	F_N013	D1	0.35	3.07246e+07	Genes	85
N013	F_N013	D1	0.4	3.51138e+07	Genes	104
N013	F_N013	D1	0.45	3.95031e+07	Genes	107
N013	F_N013	D1	0.5	4.38923e+07	Genes	113
N013	F_N013	D1	0.55	4.82815e+07	Genes	118
N013	F_N013	D1	0.6	5.26708e+07	Genes	120
N013	F_N013	D1	0.65	5.706e+07	Genes	122
N013	F_N013	D1	0.7	6.14492e+07	Genes	130
N013	F_N013	D1	0.75	6.58384e+07	Genes	133
N013	F_N013	D1	0.8	7.02277e+07	Genes	135
N013	F_N013	D1	0.85	7.46169e+07	Genes	136
N013	F_N013	D1	0.9	7.90061e+07	Genes	136
N013	F_N013	D1	0.95	8.33954e+07	Genes	136
N013	F_N013	D1	1	87784587	Genes	136
N013	F_N013	D1	0.05	4.38923e+06	Mechanisms	7
N013	F_N013	D1	0.1	8.77846e+06	Mechanisms	11
N013	F_N013	D1	0.15	1.31677e+07	Mechanisms	11
N013	F_N013	D1	0.2	1.75569e+07	Mechanisms	11
N013	F_N013	D1	0.25	2.19461e+07	Mechanisms	13
N013	F_N013	D1	0.3	2.63354e+07	Mechanisms	13
N013	F_N013	D1	0.35	3.07246e+07	Mechanisms	14
N013	F_N013	D1	0.4	3.51138e+07	Mechanisms	16
N013	F_N013	D1	0.45	3.95031e+07	Mechanisms	18
N013	F_N013	D1	0.5	4.38923e+07	Mechanisms	19
N013	F_N013	D1	0.55	4.82815e+07	Mechanisms	19
N013	F_N013	D1	0.6	5.26708e+07	Mechanisms	19
N013	F_N013	D1	0.65	5.706e+07	Mechanisms	19
N013	F_N013	D1	0.7	6.14492e+07	Mechanisms	19
N013	F_N013	D1	0.75	6.58384e+07	Mechanisms	19
N013	F_N013	D1	0.8	7.02277e+07	Mechanisms	19
N013	F_N013	D1	0.85	7.46169e+07	Mechanisms	19
N013	F_N013	D1	0.9	7.90061e+07	Mechanisms	19
N013	F_N013	D1	0.95	8.33954e+07	Mechanisms	19
N013	F_N013	D1	1	87784587	Mechanisms	19
N013	F_N013	D1	0.05	4.38923e+06	Classes	4
N013	F_N013	D1	0.1	8.77846e+06	Classes	4
N013	F_N013	D1	0.15	1.31677e+07	Classes	4
N013	F_N013	D1	0.2	1.75569e+07	Classes	4
N013	F_N013	D1	0.25	2.19461e+07	Classes	5
N013	F_N013	D1	0.3	2.63354e+07	Classes	5
N013	F_N013	D1	0.35	3.07246e+07	Classes	6
N013	F_N013	D1	0.4	3.51138e+07	Classes	6
N013	F_N013	D1	0.45	3.95031e+07	Classes	6
N013	F_N013	D1	0.5	4.38923e+07	Classes	6
N013	F_N013	D1	0.55	4.82815e+07	Classes	6
N013	F_N013	D1	0.6	5.26708e+07	Classes	6
N013	F_N013	D1	0.65	5.706e+07	Classes	6
N013	F_N013	D1	0.7	6.14492e+07	Classes	6
N013	F_N013	D1	0.75	6.58384e+07	Classes	6
N013	F_N013	D1	0.8	7.02277e+07	Classes	6
N013	F_N013	D1	0.85	7.46169e+07	Classes	6
N013	F_N013	D1	0.9	7.90061e+07	Classes	6
N013	F_N013	D1	0.95	8.33954e+07	Classes	6
N013	F_N013	D1	1	87784587	Classes	6
N013	F_N013	D1	0.05	4.38923e+06	Groups	14
N013	F_N013	D1	0.1	8.77846e+06	Groups	20
N013	F_N013	D1	0.15	1.31677e+07	Groups	23
N013	F_N013	D1	0.2	1.75569e+07	Groups	22
N013	F_N013	D1	0.25	2.19461e+07	Groups	29
N013	F_N013	D1	0.3	2.63354e+07	Groups	28
N013	F_N013	D1	0.35	3.07246e+07	Groups	34
N013	F_N013	D1	0.4	3.51138e+07	Groups	38
N013	F_N013	D1	0.45	3.95031e+07	Groups	40
N013	F_N013	D1	0.5	4.38923e+07	Groups	43
N013	F_N013	D1	0.55	4.82815e+07	Groups	49
N013	F_N013	D1	0.6	5.26708e+07	Groups	49
N013	F_N013	D1	0.65	5.706e+07	Groups	52
N013	F_N013	D1	0.7	6.14492e+07	Groups	55
N013	F_N013	D1	0.75	6.58384e+07	Groups	58
N013	F_N013	D1	0.8	7.02277e+07	Groups	61
N013	F_N013	D1	0.85	7.46169e+07	Groups	61
N013	F_N013	D1	0.9	7.90061e+07	Groups	61
N013	F_N013	D1	0.95	8.33954e+07	Groups	61
N013	F_N013	D1	1	87784587	Groups	61
S034	F_S034	D1	0.05	5.97574e+06	Genes	39
S034	F_S034	D1	0.1	1.19515e+07	Genes	65
S034	F_S034	D1	0.15	1.79272e+07	Genes	71
S034	F_S034	D1	0.2	2.3903e+07	Genes	85
S034	F_S034	D1	0.25	2.98787e+07	Genes	87
S034	F_S034	D1	0.3	3.58544e+07	Genes	94
S034	F_S034	D1	0.35	4.18302e+07	Genes	98
S034	F_S034	D1	0.4	4.78059e+07	Genes	106
S034	F_S034	D1	0.45	5.37816e+07	Genes	110
S034	F_S034	D1	0.5	5.97574e+07	Genes	112
S034	F_S034	D1	0.55	6.57331e+07	Genes	115
S034	F_S034	D1	0.6	7.17089e+07	Genes	125
S034	F_S034	D1	0.65	7.76846e+07	Genes	128
S034	F_S034	D1	0.7	8.36603e+07	Genes	133
S034	F_S034	D1	0.75	8.96361e+07	Genes	136
S034	F_S034	D1	0.8	9.56118e+07	Genes	136
S034	F_S034	D1	0.85	1.01588e+08	Genes	138
S034	F_S034	D1	0.9	1.07563e+08	Genes	138
S034	F_S034	D1	0.95	1.13539e+08	Genes	138
S034	F_S034	D1	1	119514751	Genes	138
S034	F_S034	D1	0.05	5.97574e+06	Mechanisms	9
S034	F_S034	D1	0.1	1.19515e+07	Mechanisms	11
S034	F_S034	D1	0.15	1.79272e+07	Mechanisms	11
S034	F_S034	D1	0.2	2.3903e+07	Mechanisms	11
S034	F_S034	D1	0.25	2.98787e+07	Mechanisms	13
S034	F_S034	D1	0.3	3.58544e+07	Mechanisms	14
S034	F_S034	D1	0.35	4.18302e+07	Mechanisms	13
S034	F_S034	D1	0.4	4.78059e+07	Mechanisms	16
S034	F_S034	D1	0.45	5.37816e+07	Mechanisms	16
S034	F_S034	D1	0.5	5.97574e+07	Mechanisms	15
S034	F_S034	D1	0.55	6.57331e+07	Mechanisms	16
S034	F_S034	D1	0.6	7.17089e+07	Mechanisms	18
S034	F_S034	D1	0.65	7.76846e+07	Mechanisms	18
S034	F_S034	D1	0.7	8.36603e+07	Mechanisms	17
S034	F_S034	D1	0.75	8.96361e+07	Mechanisms	18
S034	F_S034	D1	0.8	9.56118e+07	Mechanisms	18
S034	F_S034	D1	0.85	1.01588e+08	Mechanisms	18
S034	F_S034	D1	0.9	1.07563e+08	Mechanisms	18
S034	F_S034	D1	0.95	1.13539e+08	Mechanisms	18
S034	F_S034	D1	1	119514751	Mechanisms	18
S034	F_S034	D1	0.05	5.97574e+06	Classes	4
S034	F_S034	D1	0.1	1.19515e+07	Classes	4
S034	F_S034	D1	0.15	1.79272e+07	Classes	4
S034	F_S034	D1	0.2	2.3903e+07	Classes	4
S034	F_S034	D1	0.25	2.98787e+07	Classes	6
S034	F_S034	D1	0.3	3.58544e+07	Classes	7
S034	F_S034	D1	0.35	4.18302e+07	Classes	6
S034	F_S034	D1	0.4	4.78059e+07	Classes	8
S034	F_S034	D1	0.45	5.37816e+07	Classes	8
S034	F_S034	D1	0.5	5.97574e+07	Classes	7
S034	F_S034	D1	0.55	6.57331e+07	Classes	8
S034	F_S034	D1	0.6	7.17089e+07	Classes	8
S034	F_S034	D1	0.65	7.76846e+07	Classes	8
S034	F_S034	D1	0.7	8.36603e+07	Classes	8
S034	F_S034	D1	0.75	8.96361e+07	Classes	8
S034	F_S034	D1	0.8	9.56118e+07	Classes	8
S034	F_S034	D1	0.85	1.01588e+08	Classes	8
S034	F_S034	D1	0.9	1.07563e+08	Classes	8
S034	F_S034	D1	0.95	1.13539e+08	Classes	8
S034	F_S034	D1	1	119514751	Classes	8
S034	F_S034	D1	0.05	5.97574e+06	Groups	18
S034	F_S034	D1	0.1	1.19515e+07	Groups	25
S034	F_S034	D1	0.15	1.79272e+07	Groups	26
S034	F_S034	D1	0.2	2.3903e+07	Groups	28
S034	F_S034	D1	0.25	2.98787e+07	Groups	29
S034	F_S034	D1	0.3	3.58544e+07	Groups	33
S034	F_S034	D1	0.35	4.18302e+07	Groups	33
S034	F_S034	D1	0.4	4.78059e+07	Groups	37
S034	F_S034	D1	0.45	5.37816e+07	Groups	38
S034	F_S034	D1	0.5	5.97574e+07	Groups	36
S034	F_S034	D1	0.55	6.57331e+07	Groups	38
S034	F_S034	D1	0.6	7.17089e+07	Groups	41
S034	F_S034	D1	0.65	7.76846e+07	Groups	42
S034	F_S034	D1	0.7	8.36603e+07	Groups	42
S034	F_S034	D1	0.75	8.96361e+07	Groups	45
S034	F_S034	D1	0.8	9.56118e+07	Groups	45
S034	F_S034	D1	0.85	1.01588e+08	Groups	46
S034	F_S034	D1	0.9	1.07563e+08	Groups	46
S034	F_S034	D1	0.95	1.13539e+08	Groups	46
S034	F_S034	D1	1	119514751	Groups	46
S040	F_S040	D1	0.05	3.82686e+06	Genes	41
S040	F_S040	D1	0.1	7.65372e+06	Genes	56
S040	F_S040	D1	0.15	1.14806e+07	Genes	66
S040	F_S040	D1	0.2	1.53074e+07	Genes	78
S040	F_S040	D1	0.25	1.91343e+07	Genes	89
S040	F_S040	D1	0.3	2.29612e+07	Genes	97
S040	F_S040	D1	0.35	2.6788e+07	Genes	100
S040	F_S040	D1	0.4	3.06149e+07	Genes	107
S040	F_S040	D1	0.45	3.44417e+07	Genes	110
S040	F_S040	D1	0.5	3.82686e+07	Genes	113
S040	F_S040	D1	0.55	4.20954e+07	Genes	115
S040	F_S040	D1	0.6	4.59223e+07	Genes	122
S040	F_S040	D1	0.65	4.97492e+07	Genes	126
S040	F_S040	D1	0.7	5.3576e+07	Genes	130
S040	F_S040	D1	0.75	5.74029e+07	Genes	132
S040	F_S040	D1	0.8	6.12297e+07	Genes	138
S040	F_S040	D1	0.85	6.50566e+07	Genes	139
S040	F_S040	D1	0.9	6.88835e+07	Genes	141
S040	F_S040	D1	0.95	7.27103e+07	Genes	141
S040	F_S040	D1	1	76537181	Genes	141
S040	F_S040	D1	0.05	3.82686e+06	Mechanisms	10
S040	F_S040	D1	0.1	7.65372e+06	Mechanisms	10
S040	F_S040	D1	0.15	1.14806e+07	Mechanisms	10
S040	F_S040	D1	0.2	1.53074e+07	Mechanisms	11
S040	F_S040	D1	0.25	1.91343e+07	Mechanisms	13
S040	F_S040	D1	0.3	2.29612e+07	Mechanisms	14
S040	F_S040	D1	0.35	2.6788e+07	Mechanisms	13
S040	F_S040	D1	0.4	3.06149e+07	Mechanisms	15
S040	F_S040	D1	0.45	3.44417e+07	Mechanisms	15
S040	F_S040	D1	0.5	3.82686e+07	Mechanisms	17
S040	F_S040	D1	0.55	4.20954e+07	Mechanisms	15
S040	F_S040	D1	0.6	4.59223e+07	Mechanisms	17
S040	F_S040	D1	0.65	4.97492e+07	Mechanisms	17
S040	F_S040	D1	0.7	5.3576e+07	Mechanisms	17
S040	F_S040	D1	0.75	5.74029e+07	Mechanisms	17
S040	F_S040	D1	0.8	6.12297e+07	Mechanisms	19
S040	F_S040	D1	0.85	6.50566e+07	Mechanisms	19
S040	F_S040	D1	0.9	6.88835e+07	Mechanisms	19
S040	F_S040	D1	0.95	7.27103e+07	Mechanisms	19
S040	F_S040	D1	1	76537181	Mechanisms	19
S040	F_S040	D1	0.05	3.82686e+06	Classes	4
S040	F_S040	D1	0.1	7.65372e+06	Classes	4
S040	F_S040	D1	0.15	1.14806e+07	Classes	4
S040	F_S040	D1	0.2	1.53074e+07	Classes	4
S040	F_S040	D1	0.25	1.91343e+07	Classes	6
S040	F_S040	D1	0.3	2.29612e+07	Classes	6
S040	F_S040	D1	0.35	2.6788e+07	Classes	6
S040	F_S040	D1	0.4	3.06149e+07	Classes	6
S040	F_S040	D1	0.45	3.44417e+07	Classes	7
S040	F_S040	D1	0.5	3.82686e+07	Classes	8
S040	F_S040	D1	0.55	4.20954e+07	Classes	7
S040	F_S040	D1	0.6	4.59223e+07	Classes	8
S040	F_S040	D1	0.65	4.97492e+07	Classes	8
S040	F_S040	D1	0.7	5.3576e+07	Classes	8
S040	F_S040	D1	0.75	5.74029e+07	Classes	8
S040	F_S040	D1	0.8	6.12297e+07	Classes	8
S040	F_S040	D1	0.85	6.50566e+07	Classes	8
S040	F_S040	D1	0.9	6.88835e+07	Classes	8
S040	F_S040	D1	0.95	7.27103e+07	Classes	8
S040	F_S040	D1	1	76537181	Classes	8
S040	F_S040	D1	0.05	3.82686e+06	Groups	18
S040	F_S040	D1	0.1	7.65372e+06	Groups	23
S040	F_S040	D1	0.15	1.14806e+07	Groups	23
S040	F_S040	D1	0.2	1.53074e+07	Groups	28
S040	F_S040	D1	0.25	1.91343e+07	Groups	31
S040	F_S040	D1	0.3	2.29612e+07	Groups	33
S040	F_S040	D1	0.35	2.6788e+07	Groups	33
S040	F_S040	D1	0.4	3.06149e+07	Groups	36
S040	F_S040	D1	0.45	3.44417e+07	Groups	36
S040	F_S040	D1	0.5	3.82686e+07	Groups	38
S040	F_S040	D1	0.55	4.20954e+07	Groups	38
S040	F_S040	D1	0.6	4.59223e+07	Groups	41
S040	F_S040	D1	0.65	4.97492e+07	Groups	43
S040	F_S040	D1	0.7	5.3576e+07	Groups	45
S040	F_S040	D1	0.75	5.74029e+07	Groups	47
S040	F_S040	D1	0.8	6.12297e+07	Groups	51
S040	F_S040	D1	0.85	6.50566e+07	Groups	52
S040	F_S040	D1	0.9	6.88835e+07	Groups	54
S040	F_S040	D1	0.95	7.27103e+07	Groups	54
S040	F_S040	D1	1	76537181	Groups	54
V046	F_V046	D1	0.05	8.7875e+06	Genes	54
V046	F_V046	D1	0.1	1.7575e+07	Genes	69
V046	F_V046	D1	0.15	2.63625e+07	Genes	85
V046	F_V046	D1	0.2	3.515e+07	Genes	105
V046	F_V046	D1	0.25	43937496	Genes	121
V046	F_V046	D1	0.3	5.2725e+07	Genes	154
V046	F_V046	D1	0.35	6.15125e+07	Genes	166
V046	F_V046	D1	0.4	7.03e+07	Genes	175
V046	F_V046	D1	0.45	7.90875e+07	Genes	191
V046	F_V046	D1	0.5	87874992	Genes	209
V046	F_V046	D1	0.55	9.66625e+07	Genes	210
V046	F_V046	D1	0.6	1.0545e+08	Genes	215
V046	F_V046	D1	0.65	1.14237e+08	Genes	219
V046	F_V046	D1	0.7	1.23025e+08	Genes	220
V046	F_V046	D1	0.75	131812488	Genes	224
V046	F_V046	D1	0.8	1.406e+08	Genes	225
V046	F_V046	D1	0.85	1.49387e+08	Genes	226
V046	F_V046	D1	0.9	1.58175e+08	Genes	226
V046	F_V046	D1	0.95	1.66962e+08	Genes	226
V046	F_V046	D1	1	175749984	Genes	226
V046	F_V046	D1	0.05	8.7875e+06	Mechanisms	12
V046	F_V046	D1	0.1	1.7575e+07	Mechanisms	12
V046	F_V046	D1	0.15	2.63625e+07	Mechanisms	14
V046	F_V046	D1	0.2	3.515e+07	Mechanisms	15
V046	F_V046	D1	0.25	43937496	Mechanisms	17
V046	F_V046	D1	0.3	5.2725e+07	Mechanisms	17
V046	F_V046	D1	0.35	6.15125e+07	Mechanisms	18
V046	F_V046	D1	0.4	7.03e+07	Mechanisms	20
V046	F_V046	D1	0.45	7.90875e+07	Mechanisms	20
V046	F_V046	D1	0.5	87874992	Mechanisms	21
V046	F_V046	D1	0.55	9.66625e+07	Mechanisms	21
V046	F_V046	D1	0.6	1.0545e+08	Mechanisms	21
V046	F_V046	D1	0.65	1.14237e+08	Mechanisms	21
V046	F_V046	D1	0.7	1.23025e+08	Mechanisms	21
V046	F_V046	D1	0.75	131812488	Mechanisms	21
V046	F_V046	D1	0.8	1.406e+08	Mechanisms	21
V046	F_V046	D1	0.85	1.49387e+08	Mechanisms	21
V046	F_V046	D1	0.9	1.58175e+08	Mechanisms	21
V046	F_V046	D1	0.95	1.66962e+08	Mechanisms	21
V046	F_V046	D1	1	175749984	Mechanisms	21
V046	F_V046	D1	0.05	8.7875e+06	Classes	5
V046	F_V046	D1	0.1	1.7575e+07	Classes	5
V046	F_V046	D1	0.15	2.63625e+07	Classes	6
V046	F_V046	D1	0.2	3.515e+07	Classes	7
V046	F_V046	D1	0.25	43937496	Classes	8
V046	F_V046	D1	0.3	5.2725e+07	Classes	8
V046	F_V046	D1	0.35	6.15125e+07	Classes	8
V046	F_V046	D1	0.4	7.03e+07	Classes	8
V046	F_V046	D1	0.45	7.90875e+07	Classes	8
V046	F_V046	D1	0.5	87874992	Classes	8
V046	F_V046	D1	0.55	9.66625e+07	Classes	8
V046	F_V046	D1	0.6	1.0545e+08	Classes	8
V046	F_V046	D1	0.65	1.14237e+08	Classes	8
V046	F_V046	D1	0.7	1.23025e+08	Classes	8
V046	F_V046	D1	0.75	131812488	Classes	8
V046	F_V046	D1	0.8	1.406e+08	Classes	8
V046	F_V046	D1	0.85	1.49387e+08	Classes	8
V046	F_V046	D1	0.9	1.58175e+08	Classes	8
V046	F_V046	D1	0.95	1.66962e+08	Classes	8
V046	F_V046	D1	1	175749984	Classes	8
V046	F_V046	D1	0.05	8.7875e+06	Groups	23
V046	F_V046	D1	0.1	1.7575e+07	Groups	24
V046	F_V046	D1	0.15	2.63625e+07	Groups	32
V046	F_V046	D1	0.2	3.515e+07	Groups	39
V046	F_V046	D1	0.25	43937496	Groups	44
V046	F_V046	D1	0.3	5.2725e+07	Groups	56
V046	F_V046	D1	0.35	6.15125e+07	Groups	61
V046	F_V046	D1	0.4	7.03e+07	Groups	65
V046	F_V046	D1	0.45	7.90875e+07	Groups	71
V046	F_V046	D1	0.5	87874992	Groups	81
V046	F_V046	D1	0.55	9.66625e+07	Groups	81
V046	F_V046	D1	0.6	1.0545e+08	Groups	82
V046	F_V046	D1	0.65	1.14237e+08	Groups	83
V046	F_V046	D1	0.7	1.23025e+08	Groups	84
V046	F_V046	D1	0.75	131812488	Groups	87
V046	F_V046	D1	0.8	1.406e+08	Groups	88
V046	F_V046	D1	0.85	1.49387e+08	Groups	89
V046	F_V046	D1	0.9	1.58175e+08	Groups	89
V046	F_V046	D1	0.95	1.66962e+08	Groups	89
V046	F_V046	D1	1	175749984	Groups	89
V053	F_V053	D1	0.05	7.75304e+06	Genes	41
V053	F_V053	D1	0.1	1.55061e+07	Genes	54
V053	F_V053	D1	0.15	2.32591e+07	Genes	68
V053	F_V053	D1	0.2	31012151	Genes	71
V053	F_V053	D1	0.25	3.87652e+07	Genes	79
V053	F_V053	D1	0.3	4.65182e+07	Genes	81
V053	F_V053	D1	0.35	5.42713e+07	Genes	89
V053	F_V053	D1	0.4	62024302	Genes	91
V053	F_V053	D1	0.45	6.97773e+07	Genes	98
V053	F_V053	D1	0.5	7.75304e+07	Genes	106
V053	F_V053	D1	0.55	8.52834e+07	Genes	106
V053	F_V053	D1	0.6	93036453	Genes	110
V053	F_V053	D1	0.65	1.00789e+08	Genes	114
V053	F_V053	D1	0.7	1.08543e+08	Genes	118
V053	F_V053	D1	0.75	1.16296e+08	Genes	122
V053	F_V053	D1	0.8	124048604	Genes	124
V053	F_V053	D1	0.85	1.31802e+08	Genes	127
V053	F_V053	D1	0.9	1.39555e+08	Genes	128
V053	F_V053	D1	0.95	1.47308e+08	Genes	128
V053	F_V053	D1	1	155060755	Genes	128
V053	F_V053	D1	0.05	7.75304e+06	Mechanisms	9
V053	F_V053	D1	0.1	1.55061e+07	Mechanisms	11
V053	F_V053	D1	0.15	2.32591e+07	Mechanisms	12
V053	F_V053	D1	0.2	31012151	Mechanisms	13
V053	F_V053	D1	0.25	3.87652e+07	Mechanisms	13
V053	F_V053	D1	0.3	4.65182e+07	Mechanisms	13
V053	F_V053	D1	0.35	5.42713e+07	Mechanisms	15
V053	F_V053	D1	0.4	62024302	Mechanisms	14
V053	F_V053	D1	0.45	6.97773e+07	Mechanisms	14
V053	F_V053	D1	0.5	7.75304e+07	Mechanisms	16
V053	F_V053	D1	0.55	8.52834e+07	Mechanisms	15
V053	F_V053	D1	0.6	93036453	Mechanisms	16
V053	F_V053	D1	0.65	1.00789e+08	Mechanisms	16
V053	F_V053	D1	0.7	1.08543e+08	Mechanisms	18
V053	F_V053	D1	0.75	1.16296e+08	Mechanisms	19
V053	F_V053	D1	0.8	124048604	Mechanisms	19
V053	F_V053	D1	0.85	1.31802e+08	Mechanisms	19
V053	F_V053	D1	0.9	1.39555e+08	Mechanisms	19
V053	F_V053	D1	0.95	1.47308e+08	Mechanisms	19
V053	F_V053	D1	1	155060755	Mechanisms	19
V053	F_V053	D1	0.05	7.75304e+06	Classes	4
V053	F_V053	D1	0.1	1.55061e+07	Classes	4
V053	F_V053	D1	0.15	2.32591e+07	Classes	5
V053	F_V053	D1	0.2	31012151	Classes	5
V053	F_V053	D1	0.25	3.87652e+07	Classes	5
V053	F_V053	D1	0.3	4.65182e+07	Classes	5
V053	F_V053	D1	0.35	5.42713e+07	Classes	6
V053	F_V053	D1	0.4	62024302	Classes	6
V053	F_V053	D1	0.45	6.97773e+07	Classes	6
V053	F_V053	D1	0.5	7.75304e+07	Classes	6
V053	F_V053	D1	0.55	8.52834e+07	Classes	6
V053	F_V053	D1	0.6	93036453	Classes	6
V053	F_V053	D1	0.65	1.00789e+08	Classes	6
V053	F_V053	D1	0.7	1.08543e+08	Classes	7
V053	F_V053	D1	0.75	1.16296e+08	Classes	8
V053	F_V053	D1	0.8	124048604	Classes	8
V053	F_V053	D1	0.85	1.31802e+08	Classes	8
V053	F_V053	D1	0.9	1.39555e+08	Classes	8
V053	F_V053	D1	0.95	1.47308e+08	Classes	8
V053	F_V053	D1	1	155060755	Classes	8
V053	F_V053	D1	0.05	7.75304e+06	Groups	18
V053	F_V053	D1	0.1	1.55061e+07	Groups	22
V053	F_V053	D1	0.15	2.32591e+07	Groups	23
V053	F_V053	D1	0.2	31012151	Groups	25
V053	F_V053	D1	0.25	3.87652e+07	Groups	25
V053	F_V053	D1	0.3	4.65182e+07	Groups	28
V053	F_V053	D1	0.35	5.42713e+07	Groups	33
V053	F_V053	D1	0.4	62024302	Groups	32
V053	F_V053	D1	0.45	6.97773e+07	Groups	36
V053	F_V053	D1	0.5	7.75304e+07	Groups	42
V053	F_V053	D1	0.55	8.52834e+07	Groups	39
V053	F_V053	D1	0.6	93036453	Groups	44
V053	F_V053	D1	0.65	1.00789e+08	Groups	46
V053	F_V053	D1	0.7	1.08543e+08	Groups	47
V053	F_V053	D1	0.75	1.16296e+08	Groups	50
V053	F_V053	D1	0.8	124048604	Groups	51
V053	F_V053	D1	0.85	1.31802e+08	Groups	53
V053	F_V053	D1	0.9	1.39555e+08	Groups	53
V053	F_V053	D1	0.95	1.47308e+08	Groups	53
V053	F_V053	D1	1	155060755	Groups	53
A062	H_006_A062	D0.5	0.05	2.40435e+06	Genes	27
A062	H_006_A062	D0.5	0.1	4.80869e+06	Genes	38
A062	H_006_A062	D0.5	0.15	7.21304e+06	Genes	39
A062	H_006_A062	D0.5	0.2	9.61739e+06	Genes	44
A062	H_006_A062	D0.5	0.25	1.20217e+07	Genes	47
A062	H_006_A062	D0.5	0.3	1.44261e+07	Genes	54
A062	H_006_A062	D0.5	0.35	1.68304e+07	Genes	59
A062	H_006_A062	D0.5	0.4	1.92348e+07	Genes	63
A062	H_006_A062	D0.5	0.45	2.16391e+07	Genes	68
A062	H_006_A062	D0.5	0.5	2.40435e+07	Genes	68
A062	H_006_A062	D0.5	0.55	2.64478e+07	Genes	73
A062	H_006_A062	D0.5	0.6	2.88522e+07	Genes	77
A062	H_006_A062	D0.5	0.65	3.12565e+07	Genes	80
A062	H_006_A062	D0.5	0.7	3.36609e+07	Genes	86
A062	H_006_A062	D0.5	0.75	3.60652e+07	Genes	88
A062	H_006_A062	D0.5	0.8	3.84696e+07	Genes	88
A062	H_006_A062	D0.5	0.85	4.08739e+07	Genes	89
A062	H_006_A062	D0.5	0.9	4.32782e+07	Genes	89
A062	H_006_A062	D0.5	0.95	4.56826e+07	Genes	89
A062	H_006_A062	D0.5	1	48086941	Genes	89
A062	H_006_A062	D0.5	0.05	2.40435e+06	Mechanisms	5
A062	H_006_A062	D0.5	0.1	4.80869e+06	Mechanisms	9
A062	H_006_A062	D0.5	0.15	7.21304e+06	Mechanisms	9
A062	H_006_A062	D0.5	0.2	9.61739e+06	Mechanisms	11
A062	H_006_A062	D0.5	0.25	1.20217e+07	Mechanisms	10
A062	H_006_A062	D0.5	0.3	1.44261e+07	Mechanisms	11
A062	H_006_A062	D0.5	0.35	1.68304e+07	Mechanisms	13
A062	H_006_A062	D0.5	0.4	1.92348e+07	Mechanisms	12
A062	H_006_A062	D0.5	0.45	2.16391e+07	Mechanisms	12
A062	H_006_A062	D0.5	0.5	2.40435e+07	Mechanisms	12
A062	H_006_A062	D0.5	0.55	2.64478e+07	Mechanisms	14
A062	H_006_A062	D0.5	0.6	2.88522e+07	Mechanisms	14
A062	H_006_A062	D0.5	0.65	3.12565e+07	Mechanisms	15
A062	H_006_A062	D0.5	0.7	3.36609e+07	Mechanisms	16
A062	H_006_A062	D0.5	0.75	3.60652e+07	Mechanisms	16
A062	H_006_A062	D0.5	0.8	3.84696e+07	Mechanisms	16
A062	H_006_A062	D0.5	0.85	4.08739e+07	Mechanisms	16
A062	H_006_A062	D0.5	0.9	4.32782e+07	Mechanisms	16
A062	H_006_A062	D0.5	0.95	4.56826e+07	Mechanisms	16
A062	H_006_A062	D0.5	1	48086941	Mechanisms	16
A062	H_006_A062	D0.5	0.05	2.40435e+06	Classes	4
A062	H_006_A062	D0.5	0.1	4.80869e+06	Classes	4
A062	H_006_A062	D0.5	0.15	7.21304e+06	Classes	4
A062	H_006_A062	D0.5	0.2	9.61739e+06	Classes	5
A062	H_006_A062	D0.5	0.25	1.20217e+07	Classes	4
A062	H_006_A062	D0.5	0.3	1.44261e+07	Classes	5
A062	H_006_A062	D0.5	0.35	1.68304e+07	Classes	6
A062	H_006_A062	D0.5	0.4	1.92348e+07	Classes	6
A062	H_006_A062	D0.5	0.45	2.16391e+07	Classes	5
A062	H_006_A062	D0.5	0.5	2.40435e+07	Classes	6
A062	H_006_A062	D0.5	0.55	2.64478e+07	Classes	6
A062	H_006_A062	D0.5	0.6	2.88522e+07	Classes	7
A062	H_006_A062	D0.5	0.65	3.12565e+07	Classes	6
A062	H_006_A062	D0.5	0.7	3.36609e+07	Classes	7
A062	H_006_A062	D0.5	0.75	3.60652e+07	Classes	7
A062	H_006_A062	D0.5	0.8	3.84696e+07	Classes	7
A062	H_006_A062	D0.5	0.85	4.08739e+07	Classes	7
A062	H_006_A062	D0.5	0.9	4.32782e+07	Classes	7
A062	H_006_A062	D0.5	0.95	4.56826e+07	Classes	7
A062	H_006_A062	D0.5	1	48086941	Classes	7
A062	H_006_A062	D0.5	0.05	2.40435e+06	Groups	11
A062	H_006_A062	D0.5	0.1	4.80869e+06	Groups	16
A062	H_006_A062	D0.5	0.15	7.21304e+06	Groups	16
A062	H_006_A062	D0.5	0.2	9.61739e+06	Groups	20
A062	H_006_A062	D0.5	0.25	1.20217e+07	Groups	19
A062	H_006_A062	D0.5	0.3	1.44261e+07	Groups	23
A062	H_006_A062	D0.5	0.35	1.68304e+07	Groups	26
A062	H_006_A062	D0.5	0.4	1.92348e+07	Groups	26
A062	H_006_A062	D0.5	0.45	2.16391e+07	Groups	28
A062	H_006_A062	D0.5	0.5	2.40435e+07	Groups	27
A062	H_006_A062	D0.5	0.55	2.64478e+07	Groups	31
A062	H_006_A062	D0.5	0.6	2.88522e+07	Groups	32
A062	H_006_A062	D0.5	0.65	3.12565e+07	Groups	35
A062	H_006_A062	D0.5	0.7	3.36609e+07	Groups	39
A062	H_006_A062	D0.5	0.75	3.60652e+07	Groups	39
A062	H_006_A062	D0.5	0.8	3.84696e+07	Groups	39
A062	H_006_A062	D0.5	0.85	4.08739e+07	Groups	39
A062	H_006_A062	D0.5	0.9	4.32782e+07	Groups	39
A062	H_006_A062	D0.5	0.95	4.56826e+07	Groups	39
A062	H_006_A062	D0.5	1	48086941	Groups	39
A062	H_007_A062	D0.5	0.05	2.40435e+06	Genes	27
A062	H_007_A062	D0.5	0.1	4.80869e+06	Genes	34
A062	H_007_A062	D0.5	0.15	7.21304e+06	Genes	39
A062	H_007_A062	D0.5	0.2	9.61739e+06	Genes	43
A062	H_007_A062	D0.5	0.25	1.20217e+07	Genes	51
A062	H_007_A062	D0.5	0.3	1.44261e+07	Genes	54
A062	H_007_A062	D0.5	0.35	1.68304e+07	Genes	59
A062	H_007_A062	D0.5	0.4	1.92348e+07	Genes	63
A062	H_007_A062	D0.5	0.45	2.16391e+07	Genes	66
A062	H_007_A062	D0.5	0.5	2.40435e+07	Genes	71
A062	H_007_A062	D0.5	0.55	2.64478e+07	Genes	76
A062	H_007_A062	D0.5	0.6	2.88522e+07	Genes	78
A062	H_007_A062	D0.5	0.65	3.12565e+07	Genes	82
A062	H_007_A062	D0.5	0.7	3.36609e+07	Genes	86
A062	H_007_A062	D0.5	0.75	3.60652e+07	Genes	91
A062	H_007_A062	D0.5	0.8	3.84696e+07	Genes	91
A062	H_007_A062	D0.5	0.85	4.08739e+07	Genes	94
A062	H_007_A062	D0.5	0.9	4.32782e+07	Genes	93
A062	H_007_A062	D0.5	0.95	4.56826e+07	Genes	94
A062	H_007_A062	D0.5	1	48086941	Genes	94
A062	H_007_A062	D0.5	0.05	2.40435e+06	Mechanisms	5
A062	H_007_A062	D0.5	0.1	4.80869e+06	Mechanisms	8
A062	H_007_A062	D0.5	0.15	7.21304e+06	Mechanisms	10
A062	H_007_A062	D0.5	0.2	9.61739e+06	Mechanisms	10
A062	H_007_A062	D0.5	0.25	1.20217e+07	Mechanisms	11
A062	H_007_A062	D0.5	0.3	1.44261e+07	Mechanisms	12
A062	H_007_A062	D0.5	0.35	1.68304e+07	Mechanisms	13
A062	H_007_A062	D0.5	0.4	1.92348e+07	Mechanisms	13
A062	H_007_A062	D0.5	0.45	2.16391e+07	Mechanisms	14
A062	H_007_A062	D0.5	0.5	2.40435e+07	Mechanisms	13
A062	H_007_A062	D0.5	0.55	2.64478e+07	Mechanisms	14
A062	H_007_A062	D0.5	0.6	2.88522e+07	Mechanisms	15
A062	H_007_A062	D0.5	0.65	3.12565e+07	Mechanisms	15
A062	H_007_A062	D0.5	0.7	3.36609e+07	Mechanisms	15
A062	H_007_A062	D0.5	0.75	3.60652e+07	Mechanisms	15
A062	H_007_A062	D0.5	0.8	3.84696e+07	Mechanisms	15
A062	H_007_A062	D0.5	0.85	4.08739e+07	Mechanisms	15
A062	H_007_A062	D0.5	0.9	4.32782e+07	Mechanisms	15
A062	H_007_A062	D0.5	0.95	4.56826e+07	Mechanisms	15
A062	H_007_A062	D0.5	1	48086941	Mechanisms	15
A062	H_007_A062	D0.5	0.05	2.40435e+06	Classes	4
A062	H_007_A062	D0.5	0.1	4.80869e+06	Classes	4
A062	H_007_A062	D0.5	0.15	7.21304e+06	Classes	4
A062	H_007_A062	D0.5	0.2	9.61739e+06	Classes	4
A062	H_007_A062	D0.5	0.25	1.20217e+07	Classes	4
A062	H_007_A062	D0.5	0.3	1.44261e+07	Classes	5
A062	H_007_A062	D0.5	0.35	1.68304e+07	Classes	6
A062	H_007_A062	D0.5	0.4	1.92348e+07	Classes	6
A062	H_007_A062	D0.5	0.45	2.16391e+07	Classes	6
A062	H_007_A062	D0.5	0.5	2.40435e+07	Classes	6
A062	H_007_A062	D0.5	0.55	2.64478e+07	Classes	6
A062	H_007_A062	D0.5	0.6	2.88522e+07	Classes	6
A062	H_007_A062	D0.5	0.65	3.12565e+07	Classes	6
A062	H_007_A062	D0.5	0.7	3.36609e+07	Classes	6
A062	H_007_A062	D0.5	0.75	3.60652e+07	Classes	6
A062	H_007_A062	D0.5	0.8	3.84696e+07	Classes	6
A062	H_007_A062	D0.5	0.85	4.08739e+07	Classes	6
A062	H_007_A062	D0.5	0.9	4.32782e+07	Classes	6
A062	H_007_A062	D0.5	0.95	4.56826e+07	Classes	6
A062	H_007_A062	D0.5	1	48086941	Classes	6
A062	H_007_A062	D0.5	0.05	2.40435e+06	Groups	11
A062	H_007_A062	D0.5	0.1	4.80869e+06	Groups	15
A062	H_007_A062	D0.5	0.15	7.21304e+06	Groups	17
A062	H_007_A062	D0.5	0.2	9.61739e+06	Groups	18
A062	H_007_A062	D0.5	0.25	1.20217e+07	Groups	21
A062	H_007_A062	D0.5	0.3	1.44261e+07	Groups	22
A062	H_007_A062	D0.5	0.35	1.68304e+07	Groups	24
A062	H_007_A062	D0.5	0.4	1.92348e+07	Groups	25
A062	H_007_A062	D0.5	0.45	2.16391e+07	Groups	28
A062	H_007_A062	D0.5	0.5	2.40435e+07	Groups	29
A062	H_007_A062	D0.5	0.55	2.64478e+07	Groups	30
A062	H_007_A062	D0.5	0.6	2.88522e+07	Groups	31
A062	H_007_A062	D0.5	0.65	3.12565e+07	Groups	32
A062	H_007_A062	D0.5	0.7	3.36609e+07	Groups	34
A062	H_007_A062	D0.5	0.75	3.60652e+07	Groups	36
A062	H_007_A062	D0.5	0.8	3.84696e+07	Groups	36
A062	H_007_A062	D0.5	0.85	4.08739e+07	Groups	37
A062	H_007_A062	D0.5	0.9	4.32782e+07	Groups	37
A062	H_007_A062	D0.5	0.95	4.56826e+07	Groups	37
A062	H_007_A062	D0.5	1	48086941	Groups	37
A070	H_006_A070	D0.5	0.05	3.43132e+06	Genes	32
A070	H_006_A070	D0.5	0.1	6.86265e+06	Genes	48
A070	H_006_A070	D0.5	0.15	1.0294e+07	Genes	63
A070	H_006_A070	D0.5	0.2	1.37253e+07	Genes	85
A070	H_006_A070	D0.5	0.25	1.71566e+07	Genes	104
A070	H_006_A070	D0.5	0.3	2.05879e+07	Genes	125
A070	H_006_A070	D0.5	0.35	2.40193e+07	Genes	127
A070	H_006_A070	D0.5	0.4	2.74506e+07	Genes	139
A070	H_006_A070	D0.5	0.45	3.08819e+07	Genes	147
A070	H_006_A070	D0.5	0.5	34313237	Genes	153
A070	H_006_A070	D0.5	0.55	3.77446e+07	Genes	152
A070	H_006_A070	D0.5	0.6	4.11759e+07	Genes	161
A070	H_006_A070	D0.5	0.65	4.46072e+07	Genes	160
A070	H_006_A070	D0.5	0.7	4.80385e+07	Genes	166
A070	H_006_A070	D0.5	0.75	5.14699e+07	Genes	167
A070	H_006_A070	D0.5	0.8	5.49012e+07	Genes	167
A070	H_006_A070	D0.5	0.85	5.83325e+07	Genes	168
A070	H_006_A070	D0.5	0.9	6.17638e+07	Genes	168
A070	H_006_A070	D0.5	0.95	6.51952e+07	Genes	168
A070	H_006_A070	D0.5	1	68626474	Genes	168
A070	H_006_A070	D0.5	0.05	3.43132e+06	Mechanisms	7
A070	H_006_A070	D0.5	0.1	6.86265e+06	Mechanisms	12
A070	H_006_A070	D0.5	0.15	1.0294e+07	Mechanisms	16
A070	H_006_A070	D0.5	0.2	1.37253e+07	Mechanisms	17
A070	H_006_A070	D0.5	0.25	1.71566e+07	Mechanisms	19
A070	H_006_A070	D0.5	0.3	2.05879e+07	Mechanisms	21
A070	H_006_A070	D0.5	0.35	2.40193e+07	Mechanisms	19
A070	H_006_A070	D0.5	0.4	2.74506e+07	Mechanisms	21
A070	H_006_A070	D0.5	0.45	3.08819e+07	Mechanisms	21
A070	H_006_A070	D0.5	0.5	34313237	Mechanisms	21
A070	H_006_A070	D0.5	0.55	3.77446e+07	Mechanisms	21
A070	H_006_A070	D0.5	0.6	4.11759e+07	Mechanisms	21
A070	H_006_A070	D0.5	0.65	4.46072e+07	Mechanisms	21
A070	H_006_A070	D0.5	0.7	4.80385e+07	Mechanisms	21
A070	H_006_A070	D0.5	0.75	5.14699e+07	Mechanisms	21
A070	H_006_A070	D0.5	0.8	5.49012e+07	Mechanisms	21
A070	H_006_A070	D0.5	0.85	5.83325e+07	Mechanisms	21
A070	H_006_A070	D0.5	0.9	6.17638e+07	Mechanisms	21
A070	H_006_A070	D0.5	0.95	6.51952e+07	Mechanisms	21
A070	H_006_A070	D0.5	1	68626474	Mechanisms	21
A070	H_006_A070	D0.5	0.05	3.43132e+06	Classes	4
A070	H_006_A070	D0.5	0.1	6.86265e+06	Classes	5
A070	H_006_A070	D0.5	0.15	1.0294e+07	Classes	6
A070	H_006_A070	D0.5	0.2	1.37253e+07	Classes	6
A070	H_006_A070	D0.5	0.25	1.71566e+07	Classes	6
A070	H_006_A070	D0.5	0.3	2.05879e+07	Classes	8
A070	H_006_A070	D0.5	0.35	2.40193e+07	Classes	6
A070	H_006_A070	D0.5	0.4	2.74506e+07	Classes	8
A070	H_006_A070	D0.5	0.45	3.08819e+07	Classes	8
A070	H_006_A070	D0.5	0.5	34313237	Classes	8
A070	H_006_A070	D0.5	0.55	3.77446e+07	Classes	8
A070	H_006_A070	D0.5	0.6	4.11759e+07	Classes	8
A070	H_006_A070	D0.5	0.65	4.46072e+07	Classes	8
A070	H_006_A070	D0.5	0.7	4.80385e+07	Classes	8
A070	H_006_A070	D0.5	0.75	5.14699e+07	Classes	8
A070	H_006_A070	D0.5	0.8	5.49012e+07	Classes	8
A070	H_006_A070	D0.5	0.85	5.83325e+07	Classes	8
A070	H_006_A070	D0.5	0.9	6.17638e+07	Classes	8
A070	H_006_A070	D0.5	0.95	6.51952e+07	Classes	8
A070	H_006_A070	D0.5	1	68626474	Classes	8
A070	H_006_A070	D0.5	0.05	3.43132e+06	Groups	15
A070	H_006_A070	D0.5	0.1	6.86265e+06	Groups	22
A070	H_006_A070	D0.5	0.15	1.0294e+07	Groups	32
A070	H_006_A070	D0.5	0.2	1.37253e+07	Groups	48
A070	H_006_A070	D0.5	0.25	1.71566e+07	Groups	59
A070	H_006_A070	D0.5	0.3	2.05879e+07	Groups	69
A070	H_006_A070	D0.5	0.35	2.40193e+07	Groups	72
A070	H_006_A070	D0.5	0.4	2.74506e+07	Groups	75
A070	H_006_A070	D0.5	0.45	3.08819e+07	Groups	78
A070	H_006_A070	D0.5	0.5	34313237	Groups	78
A070	H_006_A070	D0.5	0.55	3.77446e+07	Groups	78
A070	H_006_A070	D0.5	0.6	4.11759e+07	Groups	79
A070	H_006_A070	D0.5	0.65	4.46072e+07	Groups	80
A070	H_006_A070	D0.5	0.7	4.80385e+07	Groups	81
A070	H_006_A070	D0.5	0.75	5.14699e+07	Groups	81
A070	H_006_A070	D0.5	0.8	5.49012e+07	Groups	81
A070	H_006_A070	D0.5	0.85	5.83325e+07	Groups	81
A070	H_006_A070	D0.5	0.9	6.17638e+07	Groups	81
A070	H_006_A070	D0.5	0.95	6.51952e+07	Groups	81
A070	H_006_A070	D0.5	1	68626474	Groups	81
A070	H_007_A070	D0.5	0.05	3.43132e+06	Genes	31
A070	H_007_A070	D0.5	0.1	6.86265e+06	Genes	44
A070	H_007_A070	D0.5	0.15	1.0294e+07	Genes	61
A070	H_007_A070	D0.5	0.2	1.37253e+07	Genes	81
A070	H_007_A070	D0.5	0.25	1.71566e+07	Genes	105
A070	H_007_A070	D0.5	0.3	2.05879e+07	Genes	123
A070	H_007_A070	D0.5	0.35	2.40193e+07	Genes	132
A070	H_007_A070	D0.5	0.4	2.74506e+07	Genes	135
A070	H_007_A070	D0.5	0.45	3.08819e+07	Genes	143
A070	H_007_A070	D0.5	0.5	34313237	Genes	145
A070	H_007_A070	D0.5	0.55	3.77446e+07	Genes	149
A070	H_007_A070	D0.5	0.6	4.11759e+07	Genes	158
A070	H_007_A070	D0.5	0.65	4.46072e+07	Genes	156
A070	H_007_A070	D0.5	0.7	4.80385e+07	Genes	160
A070	H_007_A070	D0.5	0.75	5.14699e+07	Genes	159
A070	H_007_A070	D0.5	0.8	5.49012e+07	Genes	160
A070	H_007_A070	D0.5	0.85	5.83325e+07	Genes	162
A070	H_007_A070	D0.5	0.9	6.17638e+07	Genes	163
A070	H_007_A070	D0.5	0.95	6.51952e+07	Genes	163
A070	H_007_A070	D0.5	1	68626474	Genes	163
A070	H_007_A070	D0.5	0.05	3.43132e+06	Mechanisms	8
A070	H_007_A070	D0.5	0.1	6.86265e+06	Mechanisms	11
A070	H_007_A070	D0.5	0.15	1.0294e+07	Mechanisms	14
A070	H_007_A070	D0.5	0.2	1.37253e+07	Mechanisms	17
A070	H_007_A070	D0.5	0.25	1.71566e+07	Mechanisms	20
A070	H_007_A070	D0.5	0.3	2.05879e+07	Mechanisms	19
A070	H_007_A070	D0.5	0.35	2.40193e+07	Mechanisms	19
A070	H_007_A070	D0.5	0.4	2.74506e+07	Mechanisms	20
A070	H_007_A070	D0.5	0.45	3.08819e+07	Mechanisms	21
A070	H_007_A070	D0.5	0.5	34313237	Mechanisms	21
A070	H_007_A070	D0.5	0.55	3.77446e+07	Mechanisms	20
A070	H_007_A070	D0.5	0.6	4.11759e+07	Mechanisms	21
A070	H_007_A070	D0.5	0.65	4.46072e+07	Mechanisms	21
A070	H_007_A070	D0.5	0.7	4.80385e+07	Mechanisms	21
A070	H_007_A070	D0.5	0.75	5.14699e+07	Mechanisms	21
A070	H_007_A070	D0.5	0.8	5.49012e+07	Mechanisms	21
A070	H_007_A070	D0.5	0.85	5.83325e+07	Mechanisms	21
A070	H_007_A070	D0.5	0.9	6.17638e+07	Mechanisms	21
A070	H_007_A070	D0.5	0.95	6.51952e+07	Mechanisms	21
A070	H_007_A070	D0.5	1	68626474	Mechanisms	21
A070	H_007_A070	D0.5	0.05	3.43132e+06	Classes	4
A070	H_007_A070	D0.5	0.1	6.86265e+06	Classes	5
A070	H_007_A070	D0.5	0.15	1.0294e+07	Classes	6
A070	H_007_A070	D0.5	0.2	1.37253e+07	Classes	6
A070	H_007_A070	D0.5	0.25	1.71566e+07	Classes	7
A070	H_007_A070	D0.5	0.3	2.05879e+07	Classes	6
A070	H_007_A070	D0.5	0.35	2.40193e+07	Classes	6
A070	H_007_A070	D0.5	0.4	2.74506e+07	Classes	7
A070	H_007_A070	D0.5	0.45	3.08819e+07	Classes	8
A070	H_007_A070	D0.5	0.5	34313237	Classes	8
A070	H_007_A070	D0.5	0.55	3.77446e+07	Classes	7
A070	H_007_A070	D0.5	0.6	4.11759e+07	Classes	8
A070	H_007_A070	D0.5	0.65	4.46072e+07	Classes	8
A070	H_007_A070	D0.5	0.7	4.80385e+07	Classes	8
A070	H_007_A070	D0.5	0.75	5.14699e+07	Classes	8
A070	H_007_A070	D0.5	0.8	5.49012e+07	Classes	8
A070	H_007_A070	D0.5	0.85	5.83325e+07	Classes	8
A070	H_007_A070	D0.5	0.9	6.17638e+07	Classes	8
A070	H_007_A070	D0.5	0.95	6.51952e+07	Classes	8
A070	H_007_A070	D0.5	1	68626474	Classes	8
A070	H_007_A070	D0.5	0.05	3.43132e+06	Groups	15
A070	H_007_A070	D0.5	0.1	6.86265e+06	Groups	20
A070	H_007_A070	D0.5	0.15	1.0294e+07	Groups	30
A070	H_007_A070	D0.5	0.2	1.37253e+07	Groups	42
A070	H_007_A070	D0.5	0.25	1.71566e+07	Groups	60
A070	H_007_A070	D0.5	0.3	2.05879e+07	Groups	69
A070	H_007_A070	D0.5	0.35	2.40193e+07	Groups	75
A070	H_007_A070	D0.5	0.4	2.74506e+07	Groups	74
A070	H_007_A070	D0.5	0.45	3.08819e+07	Groups	77
A070	H_007_A070	D0.5	0.5	34313237	Groups	78
A070	H_007_A070	D0.5	0.55	3.77446e+07	Groups	79
A070	H_007_A070	D0.5	0.6	4.11759e+07	Groups	81
A070	H_007_A070	D0.5	0.65	4.46072e+07	Groups	79
A070	H_007_A070	D0.5	0.7	4.80385e+07	Groups	81
A070	H_007_A070	D0.5	0.75	5.14699e+07	Groups	80
A070	H_007_A070	D0.5	0.8	5.49012e+07	Groups	80
A070	H_007_A070	D0.5	0.85	5.83325e+07	Groups	81
A070	H_007_A070	D0.5	0.9	6.17638e+07	Groups	81
A070	H_007_A070	D0.5	0.95	6.51952e+07	Groups	81
A070	H_007_A070	D0.5	1	68626474	Groups	81
N003	H_007_N003	D0.5	0.05	2.29961e+06	Genes	28
N003	H_007_N003	D0.5	0.1	4.59923e+06	Genes	29
N003	H_007_N003	D0.5	0.15	6.89884e+06	Genes	33
N003	H_007_N003	D0.5	0.2	9.19845e+06	Genes	38
N003	H_007_N003	D0.5	0.25	1.14981e+07	Genes	43
N003	H_007_N003	D0.5	0.3	1.37977e+07	Genes	43
N003	H_007_N003	D0.5	0.35	1.60973e+07	Genes	46
N003	H_007_N003	D0.5	0.4	1.83969e+07	Genes	47
N003	H_007_N003	D0.5	0.45	2.06965e+07	Genes	47
N003	H_007_N003	D0.5	0.5	22996133	Genes	50
N003	H_007_N003	D0.5	0.55	2.52957e+07	Genes	54
N003	H_007_N003	D0.5	0.6	2.75954e+07	Genes	52
N003	H_007_N003	D0.5	0.65	2.9895e+07	Genes	54
N003	H_007_N003	D0.5	0.7	3.21946e+07	Genes	56
N003	H_007_N003	D0.5	0.75	3.44942e+07	Genes	56
N003	H_007_N003	D0.5	0.8	3.67938e+07	Genes	59
N003	H_007_N003	D0.5	0.85	3.90934e+07	Genes	59
N003	H_007_N003	D0.5	0.9	4.1393e+07	Genes	59
N003	H_007_N003	D0.5	0.95	4.36927e+07	Genes	59
N003	H_007_N003	D0.5	1	45992266	Genes	59
N003	H_007_N003	D0.5	0.05	2.29961e+06	Mechanisms	5
N003	H_007_N003	D0.5	0.1	4.59923e+06	Mechanisms	5
N003	H_007_N003	D0.5	0.15	6.89884e+06	Mechanisms	7
N003	H_007_N003	D0.5	0.2	9.19845e+06	Mechanisms	9
N003	H_007_N003	D0.5	0.25	1.14981e+07	Mechanisms	9
N003	H_007_N003	D0.5	0.3	1.37977e+07	Mechanisms	9
N003	H_007_N003	D0.5	0.35	1.60973e+07	Mechanisms	9
N003	H_007_N003	D0.5	0.4	1.83969e+07	Mechanisms	9
N003	H_007_N003	D0.5	0.45	2.06965e+07	Mechanisms	9
N003	H_007_N003	D0.5	0.5	22996133	Mechanisms	9
N003	H_007_N003	D0.5	0.55	2.52957e+07	Mechanisms	10
N003	H_007_N003	D0.5	0.6	2.75954e+07	Mechanisms	10
N003	H_007_N003	D0.5	0.65	2.9895e+07	Mechanisms	11
N003	H_007_N003	D0.5	0.7	3.21946e+07	Mechanisms	11
N003	H_007_N003	D0.5	0.75	3.44942e+07	Mechanisms	11
N003	H_007_N003	D0.5	0.8	3.67938e+07	Mechanisms	11
N003	H_007_N003	D0.5	0.85	3.90934e+07	Mechanisms	11
N003	H_007_N003	D0.5	0.9	4.1393e+07	Mechanisms	11
N003	H_007_N003	D0.5	0.95	4.36927e+07	Mechanisms	11
N003	H_007_N003	D0.5	1	45992266	Mechanisms	11
N003	H_007_N003	D0.5	0.05	2.29961e+06	Classes	4
N003	H_007_N003	D0.5	0.1	4.59923e+06	Classes	4
N003	H_007_N003	D0.5	0.15	6.89884e+06	Classes	4
N003	H_007_N003	D0.5	0.2	9.19845e+06	Classes	4
N003	H_007_N003	D0.5	0.25	1.14981e+07	Classes	4
N003	H_007_N003	D0.5	0.3	1.37977e+07	Classes	4
N003	H_007_N003	D0.5	0.35	1.60973e+07	Classes	4
N003	H_007_N003	D0.5	0.4	1.83969e+07	Classes	4
N003	H_007_N003	D0.5	0.45	2.06965e+07	Classes	4
N003	H_007_N003	D0.5	0.5	22996133	Classes	4
N003	H_007_N003	D0.5	0.55	2.52957e+07	Classes	5
N003	H_007_N003	D0.5	0.6	2.75954e+07	Classes	5
N003	H_007_N003	D0.5	0.65	2.9895e+07	Classes	5
N003	H_007_N003	D0.5	0.7	3.21946e+07	Classes	5
N003	H_007_N003	D0.5	0.75	3.44942e+07	Classes	5
N003	H_007_N003	D0.5	0.8	3.67938e+07	Classes	5
N003	H_007_N003	D0.5	0.85	3.90934e+07	Classes	5
N003	H_007_N003	D0.5	0.9	4.1393e+07	Classes	5
N003	H_007_N003	D0.5	0.95	4.36927e+07	Classes	5
N003	H_007_N003	D0.5	1	45992266	Classes	5
N003	H_007_N003	D0.5	0.05	2.29961e+06	Groups	11
N003	H_007_N003	D0.5	0.1	4.59923e+06	Groups	12
N003	H_007_N003	D0.5	0.15	6.89884e+06	Groups	14
N003	H_007_N003	D0.5	0.2	9.19845e+06	Groups	16
N003	H_007_N003	D0.5	0.25	1.14981e+07	Groups	17
N003	H_007_N003	D0.5	0.3	1.37977e+07	Groups	17
N003	H_007_N003	D0.5	0.35	1.60973e+07	Groups	17
N003	H_007_N003	D0.5	0.4	1.83969e+07	Groups	17
N003	H_007_N003	D0.5	0.45	2.06965e+07	Groups	18
N003	H_007_N003	D0.5	0.5	22996133	Groups	17
N003	H_007_N003	D0.5	0.55	2.52957e+07	Groups	19
N003	H_007_N003	D0.5	0.6	2.75954e+07	Groups	20
N003	H_007_N003	D0.5	0.65	2.9895e+07	Groups	20
N003	H_007_N003	D0.5	0.7	3.21946e+07	Groups	21
N003	H_007_N003	D0.5	0.75	3.44942e+07	Groups	21
N003	H_007_N003	D0.5	0.8	3.67938e+07	Groups	21
N003	H_007_N003	D0.5	0.85	3.90934e+07	Groups	21
N003	H_007_N003	D0.5	0.9	4.1393e+07	Groups	21
N003	H_007_N003	D0.5	0.95	4.36927e+07	Groups	21
N003	H_007_N003	D0.5	1	45992266	Groups	21
N003	H_008_N003	D0.5	0.05	2.29961e+06	Genes	27
N003	H_008_N003	D0.5	0.1	4.59923e+06	Genes	29
N003	H_008_N003	D0.5	0.15	6.89884e+06	Genes	35
N003	H_008_N003	D0.5	0.2	9.19845e+06	Genes	36
N003	H_008_N003	D0.5	0.25	1.14981e+07	Genes	40
N003	H_008_N003	D0.5	0.3	1.37977e+07	Genes	41
N003	H_008_N003	D0.5	0.35	1.60973e+07	Genes	45
N003	H_008_N003	D0.5	0.4	1.83969e+07	Genes	49
N003	H_008_N003	D0.5	0.45	2.06965e+07	Genes	52
N003	H_008_N003	D0.5	0.5	22996133	Genes	54
N003	H_008_N003	D0.5	0.55	2.52957e+07	Genes	55
N003	H_008_N003	D0.5	0.6	2.75954e+07	Genes	56
N003	H_008_N003	D0.5	0.65	2.9895e+07	Genes	56
N003	H_008_N003	D0.5	0.7	3.21946e+07	Genes	57
N003	H_008_N003	D0.5	0.75	3.44942e+07	Genes	60
N003	H_008_N003	D0.5	0.8	3.67938e+07	Genes	60
N003	H_008_N003	D0.5	0.85	3.90934e+07	Genes	60
N003	H_008_N003	D0.5	0.9	4.1393e+07	Genes	60
N003	H_008_N003	D0.5	0.95	4.36927e+07	Genes	60
N003	H_008_N003	D0.5	1	45992266	Genes	60
N003	H_008_N003	D0.5	0.05	2.29961e+06	Mechanisms	5
N003	H_008_N003	D0.5	0.1	4.59923e+06	Mechanisms	6
N003	H_008_N003	D0.5	0.15	6.89884e+06	Mechanisms	9
N003	H_008_N003	D0.5	0.2	9.19845e+06	Mechanisms	10
N003	H_008_N003	D0.5	0.25	1.14981e+07	Mechanisms	10
N003	H_008_N003	D0.5	0.3	1.37977e+07	Mechanisms	9
N003	H_008_N003	D0.5	0.35	1.60973e+07	Mechanisms	10
N003	H_008_N003	D0.5	0.4	1.83969e+07	Mechanisms	10
N003	H_008_N003	D0.5	0.45	2.06965e+07	Mechanisms	10
N003	H_008_N003	D0.5	0.5	22996133	Mechanisms	11
N003	H_008_N003	D0.5	0.55	2.52957e+07	Mechanisms	11
N003	H_008_N003	D0.5	0.6	2.75954e+07	Mechanisms	11
N003	H_008_N003	D0.5	0.65	2.9895e+07	Mechanisms	11
N003	H_008_N003	D0.5	0.7	3.21946e+07	Mechanisms	11
N003	H_008_N003	D0.5	0.75	3.44942e+07	Mechanisms	12
N003	H_008_N003	D0.5	0.8	3.67938e+07	Mechanisms	12
N003	H_008_N003	D0.5	0.85	3.90934e+07	Mechanisms	12
N003	H_008_N003	D0.5	0.9	4.1393e+07	Mechanisms	12
N003	H_008_N003	D0.5	0.95	4.36927e+07	Mechanisms	12
N003	H_008_N003	D0.5	1	45992266	Mechanisms	12
N003	H_008_N003	D0.5	0.05	2.29961e+06	Classes	4
N003	H_008_N003	D0.5	0.1	4.59923e+06	Classes	4
N003	H_008_N003	D0.5	0.15	6.89884e+06	Classes	4
N003	H_008_N003	D0.5	0.2	9.19845e+06	Classes	4
N003	H_008_N003	D0.5	0.25	1.14981e+07	Classes	4
N003	H_008_N003	D0.5	0.3	1.37977e+07	Classes	4
N003	H_008_N003	D0.5	0.35	1.60973e+07	Classes	4
N003	H_008_N003	D0.5	0.4	1.83969e+07	Classes	4
N003	H_008_N003	D0.5	0.45	2.06965e+07	Classes	4
N003	H_008_N003	D0.5	0.5	22996133	Classes	5
N003	H_008_N003	D0.5	0.55	2.52957e+07	Classes	5
N003	H_008_N003	D0.5	0.6	2.75954e+07	Classes	5
N003	H_008_N003	D0.5	0.65	2.9895e+07	Classes	5
N003	H_008_N003	D0.5	0.7	3.21946e+07	Classes	5
N003	H_008_N003	D0.5	0.75	3.44942e+07	Classes	6
N003	H_008_N003	D0.5	0.8	3.67938e+07	Classes	6
N003	H_008_N003	D0.5	0.85	3.90934e+07	Classes	6
N003	H_008_N003	D0.5	0.9	4.1393e+07	Classes	6
N003	H_008_N003	D0.5	0.95	4.36927e+07	Classes	6
N003	H_008_N003	D0.5	1	45992266	Classes	6
N003	H_008_N003	D0.5	0.05	2.29961e+06	Groups	11
N003	H_008_N003	D0.5	0.1	4.59923e+06	Groups	13
N003	H_008_N003	D0.5	0.15	6.89884e+06	Groups	16
N003	H_008_N003	D0.5	0.2	9.19845e+06	Groups	17
N003	H_008_N003	D0.5	0.25	1.14981e+07	Groups	17
N003	H_008_N003	D0.5	0.3	1.37977e+07	Groups	17
N003	H_008_N003	D0.5	0.35	1.60973e+07	Groups	18
N003	H_008_N003	D0.5	0.4	1.83969e+07	Groups	21
N003	H_008_N003	D0.5	0.45	2.06965e+07	Groups	20
N003	H_008_N003	D0.5	0.5	22996133	Groups	22
N003	H_008_N003	D0.5	0.55	2.52957e+07	Groups	22
N003	H_008_N003	D0.5	0.6	2.75954e+07	Groups	22
N003	H_008_N003	D0.5	0.65	2.9895e+07	Groups	22
N003	H_008_N003	D0.5	0.7	3.21946e+07	Groups	22
N003	H_008_N003	D0.5	0.75	3.44942e+07	Groups	23
N003	H_008_N003	D0.5	0.8	3.67938e+07	Groups	23
N003	H_008_N003	D0.5	0.85	3.90934e+07	Groups	23
N003	H_008_N003	D0.5	0.9	4.1393e+07	Groups	23
N003	H_008_N003	D0.5	0.95	4.36927e+07	Groups	23
N003	H_008_N003	D0.5	1	45992266	Groups	23
N013	H_007_N013	D0.5	0.05	2.19879e+06	Genes	27
N013	H_007_N013	D0.5	0.1	4.39758e+06	Genes	31
N013	H_007_N013	D0.5	0.15	6.59637e+06	Genes	37
N013	H_007_N013	D0.5	0.2	8795161	Genes	44
N013	H_007_N013	D0.5	0.25	1.0994e+07	Genes	43
N013	H_007_N013	D0.5	0.3	1.31927e+07	Genes	48
N013	H_007_N013	D0.5	0.35	1.53915e+07	Genes	52
N013	H_007_N013	D0.5	0.4	17590322	Genes	59
N013	H_007_N013	D0.5	0.45	1.97891e+07	Genes	58
N013	H_007_N013	D0.5	0.5	2.19879e+07	Genes	62
N013	H_007_N013	D0.5	0.55	2.41867e+07	Genes	70
N013	H_007_N013	D0.5	0.6	26385483	Genes	69
N013	H_007_N013	D0.5	0.65	2.85843e+07	Genes	76
N013	H_007_N013	D0.5	0.7	3.07831e+07	Genes	76
N013	H_007_N013	D0.5	0.75	3.29819e+07	Genes	79
N013	H_007_N013	D0.5	0.8	35180644	Genes	80
N013	H_007_N013	D0.5	0.85	3.73794e+07	Genes	80
N013	H_007_N013	D0.5	0.9	3.95782e+07	Genes	80
N013	H_007_N013	D0.5	0.95	4.1777e+07	Genes	80
N013	H_007_N013	D0.5	1	43975805	Genes	80
N013	H_007_N013	D0.5	0.05	2.19879e+06	Mechanisms	5
N013	H_007_N013	D0.5	0.1	4.39758e+06	Mechanisms	7
N013	H_007_N013	D0.5	0.15	6.59637e+06	Mechanisms	9
N013	H_007_N013	D0.5	0.2	8795161	Mechanisms	11
N013	H_007_N013	D0.5	0.25	1.0994e+07	Mechanisms	11
N013	H_007_N013	D0.5	0.3	1.31927e+07	Mechanisms	12
N013	H_007_N013	D0.5	0.35	1.53915e+07	Mechanisms	12
N013	H_007_N013	D0.5	0.4	17590322	Mechanisms	12
N013	H_007_N013	D0.5	0.45	1.97891e+07	Mechanisms	12
N013	H_007_N013	D0.5	0.5	2.19879e+07	Mechanisms	12
N013	H_007_N013	D0.5	0.55	2.41867e+07	Mechanisms	13
N013	H_007_N013	D0.5	0.6	26385483	Mechanisms	13
N013	H_007_N013	D0.5	0.65	2.85843e+07	Mechanisms	15
N013	H_007_N013	D0.5	0.7	3.07831e+07	Mechanisms	15
N013	H_007_N013	D0.5	0.75	3.29819e+07	Mechanisms	15
N013	H_007_N013	D0.5	0.8	35180644	Mechanisms	15
N013	H_007_N013	D0.5	0.85	3.73794e+07	Mechanisms	15
N013	H_007_N013	D0.5	0.9	3.95782e+07	Mechanisms	15
N013	H_007_N013	D0.5	0.95	4.1777e+07	Mechanisms	15
N013	H_007_N013	D0.5	1	43975805	Mechanisms	15
N013	H_007_N013	D0.5	0.05	2.19879e+06	Classes	4
N013	H_007_N013	D0.5	0.1	4.39758e+06	Classes	4
N013	H_007_N013	D0.5	0.15	6.59637e+06	Classes	4
N013	H_007_N013	D0.5	0.2	8795161	Classes	4
N013	H_007_N013	D0.5	0.25	1.0994e+07	Classes	4
N013	H_007_N013	D0.5	0.3	1.31927e+07	Classes	5
N013	H_007_N013	D0.5	0.35	1.53915e+07	Classes	5
N013	H_007_N013	D0.5	0.4	17590322	Classes	5
N013	H_007_N013	D0.5	0.45	1.97891e+07	Classes	5
N013	H_007_N013	D0.5	0.5	2.19879e+07	Classes	5
N013	H_007_N013	D0.5	0.55	2.41867e+07	Classes	6
N013	H_007_N013	D0.5	0.6	26385483	Classes	6
N013	H_007_N013	D0.5	0.65	2.85843e+07	Classes	6
N013	H_007_N013	D0.5	0.7	3.07831e+07	Classes	6
N013	H_007_N013	D0.5	0.75	3.29819e+07	Classes	6
N013	H_007_N013	D0.5	0.8	35180644	Classes	6
N013	H_007_N013	D0.5	0.85	3.73794e+07	Classes	6
N013	H_007_N013	D0.5	0.9	3.95782e+07	Classes	6
N013	H_007_N013	D0.5	0.95	4.1777e+07	Classes	6
N013	H_007_N013	D0.5	1	43975805	Classes	6
N013	H_007_N013	D0.5	0.05	2.19879e+06	Groups	11
N013	H_007_N013	D0.5	0.1	4.39758e+06	Groups	14
N013	H_007_N013	D0.5	0.15	6.59637e+06	Groups	17
N013	H_007_N013	D0.5	0.2	8795161	Groups	20
N013	H_007_N013	D0.5	0.25	1.0994e+07	Groups	21
N013	H_007_N013	D0.5	0.3	1.31927e+07	Groups	23
N013	H_007_N013	D0.5	0.35	1.53915e+07	Groups	23
N013	H_007_N013	D0.5	0.4	17590322	Groups	24
N013	H_007_N013	D0.5	0.45	1.97891e+07	Groups	24
N013	H_007_N013	D0.5	0.5	2.19879e+07	Groups	25
N013	H_007_N013	D0.5	0.55	2.41867e+07	Groups	28
N013	H_007_N013	D0.5	0.6	26385483	Groups	27
N013	H_007_N013	D0.5	0.65	2.85843e+07	Groups	32
N013	H_007_N013	D0.5	0.7	3.07831e+07	Groups	32
N013	H_007_N013	D0.5	0.75	3.29819e+07	Groups	32
N013	H_007_N013	D0.5	0.8	35180644	Groups	32
N013	H_007_N013	D0.5	0.85	3.73794e+07	Groups	32
N013	H_007_N013	D0.5	0.9	3.95782e+07	Groups	32
N013	H_007_N013	D0.5	0.95	4.1777e+07	Groups	32
N013	H_007_N013	D0.5	1	43975805	Groups	32
N013	H_008_N013	D0.5	0.05	2.19879e+06	Genes	28
N013	H_008_N013	D0.5	0.1	4.39758e+06	Genes	35
N013	H_008_N013	D0.5	0.15	6.59637e+06	Genes	37
N013	H_008_N013	D0.5	0.2	8795161	Genes	40
N013	H_008_N013	D0.5	0.25	1.0994e+07	Genes	47
N013	H_008_N013	D0.5	0.3	1.31927e+07	Genes	49
N013	H_008_N013	D0.5	0.35	1.53915e+07	Genes	57
N013	H_008_N013	D0.5	0.4	17590322	Genes	56
N013	H_008_N013	D0.5	0.45	1.97891e+07	Genes	61
N013	H_008_N013	D0.5	0.5	2.19879e+07	Genes	65
N013	H_008_N013	D0.5	0.55	2.41867e+07	Genes	74
N013	H_008_N013	D0.5	0.6	26385483	Genes	76
N013	H_008_N013	D0.5	0.65	2.85843e+07	Genes	77
N013	H_008_N013	D0.5	0.7	3.07831e+07	Genes	78
N013	H_008_N013	D0.5	0.75	3.29819e+07	Genes	80
N013	H_008_N013	D0.5	0.8	35180644	Genes	81
N013	H_008_N013	D0.5	0.85	3.73794e+07	Genes	83
N013	H_008_N013	D0.5	0.9	3.95782e+07	Genes	83
N013	H_008_N013	D0.5	0.95	4.1777e+07	Genes	83
N013	H_008_N013	D0.5	1	43975805	Genes	83
N013	H_008_N013	D0.5	0.05	2.19879e+06	Mechanisms	5
N013	H_008_N013	D0.5	0.1	4.39758e+06	Mechanisms	8
N013	H_008_N013	D0.5	0.15	6.59637e+06	Mechanisms	9
N013	H_008_N013	D0.5	0.2	8795161	Mechanisms	10
N013	H_008_N013	D0.5	0.25	1.0994e+07	Mechanisms	11
N013	H_008_N013	D0.5	0.3	1.31927e+07	Mechanisms	11
N013	H_008_N013	D0.5	0.35	1.53915e+07	Mechanisms	12
N013	H_008_N013	D0.5	0.4	17590322	Mechanisms	11
N013	H_008_N013	D0.5	0.45	1.97891e+07	Mechanisms	12
N013	H_008_N013	D0.5	0.5	2.19879e+07	Mechanisms	11
N013	H_008_N013	D0.5	0.55	2.41867e+07	Mechanisms	12
N013	H_008_N013	D0.5	0.6	26385483	Mechanisms	13
N013	H_008_N013	D0.5	0.65	2.85843e+07	Mechanisms	13
N013	H_008_N013	D0.5	0.7	3.07831e+07	Mechanisms	13
N013	H_008_N013	D0.5	0.75	3.29819e+07	Mechanisms	13
N013	H_008_N013	D0.5	0.8	35180644	Mechanisms	13
N013	H_008_N013	D0.5	0.85	3.73794e+07	Mechanisms	14
N013	H_008_N013	D0.5	0.9	3.95782e+07	Mechanisms	14
N013	H_008_N013	D0.5	0.95	4.1777e+07	Mechanisms	14
N013	H_008_N013	D0.5	1	43975805	Mechanisms	14
N013	H_008_N013	D0.5	0.05	2.19879e+06	Classes	4
N013	H_008_N013	D0.5	0.1	4.39758e+06	Classes	4
N013	H_008_N013	D0.5	0.15	6.59637e+06	Classes	4
N013	H_008_N013	D0.5	0.2	8795161	Classes	4
N013	H_008_N013	D0.5	0.25	1.0994e+07	Classes	4
N013	H_008_N013	D0.5	0.3	1.31927e+07	Classes	4
N013	H_008_N013	D0.5	0.35	1.53915e+07	Classes	5
N013	H_008_N013	D0.5	0.4	17590322	Classes	4
N013	H_008_N013	D0.5	0.45	1.97891e+07	Classes	5
N013	H_008_N013	D0.5	0.5	2.19879e+07	Classes	4
N013	H_008_N013	D0.5	0.55	2.41867e+07	Classes	5
N013	H_008_N013	D0.5	0.6	26385483	Classes	5
N013	H_008_N013	D0.5	0.65	2.85843e+07	Classes	5
N013	H_008_N013	D0.5	0.7	3.07831e+07	Classes	5
N013	H_008_N013	D0.5	0.75	3.29819e+07	Classes	5
N013	H_008_N013	D0.5	0.8	35180644	Classes	5
N013	H_008_N013	D0.5	0.85	3.73794e+07	Classes	6
N013	H_008_N013	D0.5	0.9	3.95782e+07	Classes	6
N013	H_008_N013	D0.5	0.95	4.1777e+07	Classes	6
N013	H_008_N013	D0.5	1	43975805	Classes	6
N013	H_008_N013	D0.5	0.05	2.19879e+06	Groups	11
N013	H_008_N013	D0.5	0.1	4.39758e+06	Groups	16
N013	H_008_N013	D0.5	0.15	6.59637e+06	Groups	17
N013	H_008_N013	D0.5	0.2	8795161	Groups	18
N013	H_008_N013	D0.5	0.25	1.0994e+07	Groups	21
N013	H_008_N013	D0.5	0.3	1.31927e+07	Groups	22
N013	H_008_N013	D0.5	0.35	1.53915e+07	Groups	25
N013	H_008_N013	D0.5	0.4	17590322	Groups	22
N013	H_008_N013	D0.5	0.45	1.97891e+07	Groups	24
N013	H_008_N013	D0.5	0.5	2.19879e+07	Groups	25
N013	H_008_N013	D0.5	0.55	2.41867e+07	Groups	28
N013	H_008_N013	D0.5	0.6	26385483	Groups	29
N013	H_008_N013	D0.5	0.65	2.85843e+07	Groups	30
N013	H_008_N013	D0.5	0.7	3.07831e+07	Groups	31
N013	H_008_N013	D0.5	0.75	3.29819e+07	Groups	31
N013	H_008_N013	D0.5	0.8	35180644	Groups	31
N013	H_008_N013	D0.5	0.85	3.73794e+07	Groups	32
N013	H_008_N013	D0.5	0.9	3.95782e+07	Groups	32
N013	H_008_N013	D0.5	0.95	4.1777e+07	Groups	32
N013	H_008_N013	D0.5	1	43975805	Groups	32
S034	H_007_S034	D0.5	0.05	2.99991e+06	Genes	34
S034	H_007_S034	D0.5	0.1	5.99981e+06	Genes	46
S034	H_007_S034	D0.5	0.15	8.99972e+06	Genes	52
S034	H_007_S034	D0.5	0.2	1.19996e+07	Genes	61
S034	H_007_S034	D0.5	0.25	14999531	Genes	68
S034	H_007_S034	D0.5	0.3	1.79994e+07	Genes	71
S034	H_007_S034	D0.5	0.35	2.09993e+07	Genes	74
S034	H_007_S034	D0.5	0.4	2.39992e+07	Genes	79
S034	H_007_S034	D0.5	0.45	2.69992e+07	Genes	81
S034	H_007_S034	D0.5	0.5	29999062	Genes	84
S034	H_007_S034	D0.5	0.55	3.2999e+07	Genes	89
S034	H_007_S034	D0.5	0.6	3.59989e+07	Genes	89
S034	H_007_S034	D0.5	0.65	3.89988e+07	Genes	92
S034	H_007_S034	D0.5	0.7	4.19987e+07	Genes	92
S034	H_007_S034	D0.5	0.75	44998593	Genes	94
S034	H_007_S034	D0.5	0.8	4.79985e+07	Genes	94
S034	H_007_S034	D0.5	0.85	5.09984e+07	Genes	94
S034	H_007_S034	D0.5	0.9	5.39983e+07	Genes	94
S034	H_007_S034	D0.5	0.95	5.69982e+07	Genes	94
S034	H_007_S034	D0.5	1	59998124	Genes	94
S034	H_007_S034	D0.5	0.05	2.99991e+06	Mechanisms	9
S034	H_007_S034	D0.5	0.1	5.99981e+06	Mechanisms	11
S034	H_007_S034	D0.5	0.15	8.99972e+06	Mechanisms	10
S034	H_007_S034	D0.5	0.2	1.19996e+07	Mechanisms	11
S034	H_007_S034	D0.5	0.25	14999531	Mechanisms	11
S034	H_007_S034	D0.5	0.3	1.79994e+07	Mechanisms	11
S034	H_007_S034	D0.5	0.35	2.09993e+07	Mechanisms	12
S034	H_007_S034	D0.5	0.4	2.39992e+07	Mechanisms	12
S034	H_007_S034	D0.5	0.45	2.69992e+07	Mechanisms	12
S034	H_007_S034	D0.5	0.5	29999062	Mechanisms	12
S034	H_007_S034	D0.5	0.55	3.2999e+07	Mechanisms	12
S034	H_007_S034	D0.5	0.6	3.59989e+07	Mechanisms	12
S034	H_007_S034	D0.5	0.65	3.89988e+07	Mechanisms	12
S034	H_007_S034	D0.5	0.7	4.19987e+07	Mechanisms	12
S034	H_007_S034	D0.5	0.75	44998593	Mechanisms	13
S034	H_007_S034	D0.5	0.8	4.79985e+07	Mechanisms	13
S034	H_007_S034	D0.5	0.85	5.09984e+07	Mechanisms	13
S034	H_007_S034	D0.5	0.9	5.39983e+07	Mechanisms	13
S034	H_007_S034	D0.5	0.95	5.69982e+07	Mechanisms	13
S034	H_007_S034	D0.5	1	59998124	Mechanisms	13
S034	H_007_S034	D0.5	0.05	2.99991e+06	Classes	4
S034	H_007_S034	D0.5	0.1	5.99981e+06	Classes	5
S034	H_007_S034	D0.5	0.15	8.99972e+06	Classes	4
S034	H_007_S034	D0.5	0.2	1.19996e+07	Classes	5
S034	H_007_S034	D0.5	0.25	14999531	Classes	4
S034	H_007_S034	D0.5	0.3	1.79994e+07	Classes	4
S034	H_007_S034	D0.5	0.35	2.09993e+07	Classes	5
S034	H_007_S034	D0.5	0.4	2.39992e+07	Classes	5
S034	H_007_S034	D0.5	0.45	2.69992e+07	Classes	5
S034	H_007_S034	D0.5	0.5	29999062	Classes	5
S034	H_007_S034	D0.5	0.55	3.2999e+07	Classes	5
S034	H_007_S034	D0.5	0.6	3.59989e+07	Classes	5
S034	H_007_S034	D0.5	0.65	3.89988e+07	Classes	5
S034	H_007_S034	D0.5	0.7	4.19987e+07	Classes	5
S034	H_007_S034	D0.5	0.75	44998593	Classes	5
S034	H_007_S034	D0.5	0.8	4.79985e+07	Classes	5
S034	H_007_S034	D0.5	0.85	5.09984e+07	Classes	5
S034	H_007_S034	D0.5	0.9	5.39983e+07	Classes	5
S034	H_007_S034	D0.5	0.95	5.69982e+07	Classes	5
S034	H_007_S034	D0.5	1	59998124	Classes	5
S034	H_007_S034	D0.5	0.05	2.99991e+06	Groups	16
S034	H_007_S034	D0.5	0.1	5.99981e+06	Groups	21
S034	H_007_S034	D0.5	0.15	8.99972e+06	Groups	22
S034	H_007_S034	D0.5	0.2	1.19996e+07	Groups	24
S034	H_007_S034	D0.5	0.25	14999531	Groups	25
S034	H_007_S034	D0.5	0.3	1.79994e+07	Groups	26
S034	H_007_S034	D0.5	0.35	2.09993e+07	Groups	26
S034	H_007_S034	D0.5	0.4	2.39992e+07	Groups	28
S034	H_007_S034	D0.5	0.45	2.69992e+07	Groups	28
S034	H_007_S034	D0.5	0.5	29999062	Groups	28
S034	H_007_S034	D0.5	0.55	3.2999e+07	Groups	32
S034	H_007_S034	D0.5	0.6	3.59989e+07	Groups	32
S034	H_007_S034	D0.5	0.65	3.89988e+07	Groups	32
S034	H_007_S034	D0.5	0.7	4.19987e+07	Groups	32
S034	H_007_S034	D0.5	0.75	44998593	Groups	33
S034	H_007_S034	D0.5	0.8	4.79985e+07	Groups	33
S034	H_007_S034	D0.5	0.85	5.09984e+07	Groups	33
S034	H_007_S034	D0.5	0.9	5.39983e+07	Groups	33
S034	H_007_S034	D0.5	0.95	5.69982e+07	Groups	33
S034	H_007_S034	D0.5	1	59998124	Groups	33
S034	H_008_S034	D0.5	0.05	2.99991e+06	Genes	32
S034	H_008_S034	D0.5	0.1	5.99981e+06	Genes	42
S034	H_008_S034	D0.5	0.15	8.99972e+06	Genes	53
S034	H_008_S034	D0.5	0.2	1.19996e+07	Genes	62
S034	H_008_S034	D0.5	0.25	14999531	Genes	65
S034	H_008_S034	D0.5	0.3	1.79994e+07	Genes	74
S034	H_008_S034	D0.5	0.35	2.09993e+07	Genes	76
S034	H_008_S034	D0.5	0.4	2.39992e+07	Genes	77
S034	H_008_S034	D0.5	0.45	2.69992e+07	Genes	81
S034	H_008_S034	D0.5	0.5	29999062	Genes	85
S034	H_008_S034	D0.5	0.55	3.2999e+07	Genes	86
S034	H_008_S034	D0.5	0.6	3.59989e+07	Genes	85
S034	H_008_S034	D0.5	0.65	3.89988e+07	Genes	91
S034	H_008_S034	D0.5	0.7	4.19987e+07	Genes	92
S034	H_008_S034	D0.5	0.75	44998593	Genes	91
S034	H_008_S034	D0.5	0.8	4.79985e+07	Genes	92
S034	H_008_S034	D0.5	0.85	5.09984e+07	Genes	92
S034	H_008_S034	D0.5	0.9	5.39983e+07	Genes	92
S034	H_008_S034	D0.5	0.95	5.69982e+07	Genes	92
S034	H_008_S034	D0.5	1	59998124	Genes	92
S034	H_008_S034	D0.5	0.05	2.99991e+06	Mechanisms	8
S034	H_008_S034	D0.5	0.1	5.99981e+06	Mechanisms	10
S034	H_008_S034	D0.5	0.15	8.99972e+06	Mechanisms	11
S034	H_008_S034	D0.5	0.2	1.19996e+07	Mechanisms	11
S034	H_008_S034	D0.5	0.25	14999531	Mechanisms	11
S034	H_008_S034	D0.5	0.3	1.79994e+07	Mechanisms	11
S034	H_008_S034	D0.5	0.35	2.09993e+07	Mechanisms	11
S034	H_008_S034	D0.5	0.4	2.39992e+07	Mechanisms	11
S034	H_008_S034	D0.5	0.45	2.69992e+07	Mechanisms	12
S034	H_008_S034	D0.5	0.5	29999062	Mechanisms	11
S034	H_008_S034	D0.5	0.55	3.2999e+07	Mechanisms	12
S034	H_008_S034	D0.5	0.6	3.59989e+07	Mechanisms	12
S034	H_008_S034	D0.5	0.65	3.89988e+07	Mechanisms	14
S034	H_008_S034	D0.5	0.7	4.19987e+07	Mechanisms	14
S034	H_008_S034	D0.5	0.75	44998593	Mechanisms	13
S034	H_008_S034	D0.5	0.8	4.79985e+07	Mechanisms	14
S034	H_008_S034	D0.5	0.85	5.09984e+07	Mechanisms	14
S034	H_008_S034	D0.5	0.9	5.39983e+07	Mechanisms	14
S034	H_008_S034	D0.5	0.95	5.69982e+07	Mechanisms	14
S034	H_008_S034	D0.5	1	59998124	Mechanisms	14
S034	H_008_S034	D0.5	0.05	2.99991e+06	Classes	4
S034	H_008_S034	D0.5	0.1	5.99981e+06	Classes	4
S034	H_008_S034	D0.5	0.15	8.99972e+06	Classes	4
S034	H_008_S034	D0.5	0.2	1.19996e+07	Classes	4
S034	H_008_S034	D0.5	0.25	14999531	Classes	4
S034	H_008_S034	D0.5	0.3	1.79994e+07	Classes	4
S034	H_008_S034	D0.5	0.35	2.09993e+07	Classes	4
S034	H_008_S034	D0.5	0.4	2.39992e+07	Classes	4
S034	H_008_S034	D0.5	0.45	2.69992e+07	Classes	5
S034	H_008_S034	D0.5	0.5	29999062	Classes	4
S034	H_008_S034	D0.5	0.55	3.2999e+07	Classes	5
S034	H_008_S034	D0.5	0.6	3.59989e+07	Classes	5
S034	H_008_S034	D0.5	0.65	3.89988e+07	Classes	7
S034	H_008_S034	D0.5	0.7	4.19987e+07	Classes	7
S034	H_008_S034	D0.5	0.75	44998593	Classes	6
S034	H_008_S034	D0.5	0.8	4.79985e+07	Classes	7
S034	H_008_S034	D0.5	0.85	5.09984e+07	Classes	7
S034	H_008_S034	D0.5	0.9	5.39983e+07	Classes	7
S034	H_008_S034	D0.5	0.95	5.69982e+07	Classes	7
S034	H_008_S034	D0.5	1	59998124	Classes	7
S034	H_008_S034	D0.5	0.05	2.99991e+06	Groups	15
S034	H_008_S034	D0.5	0.1	5.99981e+06	Groups	20
S034	H_008_S034	D0.5	0.15	8.99972e+06	Groups	23
S034	H_008_S034	D0.5	0.2	1.19996e+07	Groups	24
S034	H_008_S034	D0.5	0.25	14999531	Groups	25
S034	H_008_S034	D0.5	0.3	1.79994e+07	Groups	25
S034	H_008_S034	D0.5	0.35	2.09993e+07	Groups	27
S034	H_008_S034	D0.5	0.4	2.39992e+07	Groups	27
S034	H_008_S034	D0.5	0.45	2.69992e+07	Groups	28
S034	H_008_S034	D0.5	0.5	29999062	Groups	28
S034	H_008_S034	D0.5	0.55	3.2999e+07	Groups	28
S034	H_008_S034	D0.5	0.6	3.59989e+07	Groups	29
S034	H_008_S034	D0.5	0.65	3.89988e+07	Groups	32
S034	H_008_S034	D0.5	0.7	4.19987e+07	Groups	32
S034	H_008_S034	D0.5	0.75	44998593	Groups	31
S034	H_008_S034	D0.5	0.8	4.79985e+07	Groups	32
S034	H_008_S034	D0.5	0.85	5.09984e+07	Groups	32
S034	H_008_S034	D0.5	0.9	5.39983e+07	Groups	32
S034	H_008_S034	D0.5	0.95	5.69982e+07	Groups	32
S034	H_008_S034	D0.5	1	59998124	Groups	32
S040	H_007_S040	D0.5	0.05	1.91625e+06	Genes	32
S040	H_007_S040	D0.5	0.1	3.83249e+06	Genes	44
S040	H_007_S040	D0.5	0.15	5.74874e+06	Genes	51
S040	H_007_S040	D0.5	0.2	7.66499e+06	Genes	53
S040	H_007_S040	D0.5	0.25	9.58123e+06	Genes	59
S040	H_007_S040	D0.5	0.3	1.14975e+07	Genes	62
S040	H_007_S040	D0.5	0.35	1.34137e+07	Genes	66
S040	H_007_S040	D0.5	0.4	1.533e+07	Genes	71
S040	H_007_S040	D0.5	0.45	1.72462e+07	Genes	76
S040	H_007_S040	D0.5	0.5	19162467	Genes	78
S040	H_007_S040	D0.5	0.55	2.10787e+07	Genes	84
S040	H_007_S040	D0.5	0.6	2.2995e+07	Genes	84
S040	H_007_S040	D0.5	0.65	2.49112e+07	Genes	85
S040	H_007_S040	D0.5	0.7	2.68275e+07	Genes	88
S040	H_007_S040	D0.5	0.75	2.87437e+07	Genes	87
S040	H_007_S040	D0.5	0.8	3.06599e+07	Genes	88
S040	H_007_S040	D0.5	0.85	3.25762e+07	Genes	88
S040	H_007_S040	D0.5	0.9	3.44924e+07	Genes	88
S040	H_007_S040	D0.5	0.95	3.64087e+07	Genes	88
S040	H_007_S040	D0.5	1	38324934	Genes	88
S040	H_007_S040	D0.5	0.05	1.91625e+06	Mechanisms	8
S040	H_007_S040	D0.5	0.1	3.83249e+06	Mechanisms	10
S040	H_007_S040	D0.5	0.15	5.74874e+06	Mechanisms	10
S040	H_007_S040	D0.5	0.2	7.66499e+06	Mechanisms	10
S040	H_007_S040	D0.5	0.25	9.58123e+06	Mechanisms	10
S040	H_007_S040	D0.5	0.3	1.14975e+07	Mechanisms	11
S040	H_007_S040	D0.5	0.35	1.34137e+07	Mechanisms	10
S040	H_007_S040	D0.5	0.4	1.533e+07	Mechanisms	11
S040	H_007_S040	D0.5	0.45	1.72462e+07	Mechanisms	12
S040	H_007_S040	D0.5	0.5	19162467	Mechanisms	12
S040	H_007_S040	D0.5	0.55	2.10787e+07	Mechanisms	13
S040	H_007_S040	D0.5	0.6	2.2995e+07	Mechanisms	12
S040	H_007_S040	D0.5	0.65	2.49112e+07	Mechanisms	13
S040	H_007_S040	D0.5	0.7	2.68275e+07	Mechanisms	13
S040	H_007_S040	D0.5	0.75	2.87437e+07	Mechanisms	13
S040	H_007_S040	D0.5	0.8	3.06599e+07	Mechanisms	13
S040	H_007_S040	D0.5	0.85	3.25762e+07	Mechanisms	13
S040	H_007_S040	D0.5	0.9	3.44924e+07	Mechanisms	13
S040	H_007_S040	D0.5	0.95	3.64087e+07	Mechanisms	13
S040	H_007_S040	D0.5	1	38324934	Mechanisms	13
S040	H_007_S040	D0.5	0.05	1.91625e+06	Classes	4
S040	H_007_S040	D0.5	0.1	3.83249e+06	Classes	4
S040	H_007_S040	D0.5	0.15	5.74874e+06	Classes	4
S040	H_007_S040	D0.5	0.2	7.66499e+06	Classes	4
S040	H_007_S040	D0.5	0.25	9.58123e+06	Classes	4
S040	H_007_S040	D0.5	0.3	1.14975e+07	Classes	4
S040	H_007_S040	D0.5	0.35	1.34137e+07	Classes	4
S040	H_007_S040	D0.5	0.4	1.533e+07	Classes	4
S040	H_007_S040	D0.5	0.45	1.72462e+07	Classes	5
S040	H_007_S040	D0.5	0.5	19162467	Classes	5
S040	H_007_S040	D0.5	0.55	2.10787e+07	Classes	6
S040	H_007_S040	D0.5	0.6	2.2995e+07	Classes	5
S040	H_007_S040	D0.5	0.65	2.49112e+07	Classes	6
S040	H_007_S040	D0.5	0.7	2.68275e+07	Classes	6
S040	H_007_S040	D0.5	0.75	2.87437e+07	Classes	6
S040	H_007_S040	D0.5	0.8	3.06599e+07	Classes	6
S040	H_007_S040	D0.5	0.85	3.25762e+07	Classes	6
S040	H_007_S040	D0.5	0.9	3.44924e+07	Classes	6
S040	H_007_S040	D0.5	0.95	3.64087e+07	Classes	6
S040	H_007_S040	D0.5	1	38324934	Classes	6
S040	H_007_S040	D0.5	0.05	1.91625e+06	Groups	15
S040	H_007_S040	D0.5	0.1	3.83249e+06	Groups	19
S040	H_007_S040	D0.5	0.15	5.74874e+06	Groups	22
S040	H_007_S040	D0.5	0.2	7.66499e+06	Groups	22
S040	H_007_S040	D0.5	0.25	9.58123e+06	Groups	24
S040	H_007_S040	D0.5	0.3	1.14975e+07	Groups	25
S040	H_007_S040	D0.5	0.35	1.34137e+07	Groups	25
S040	H_007_S040	D0.5	0.4	1.533e+07	Groups	25
S040	H_007_S040	D0.5	0.45	1.72462e+07	Groups	28
S040	H_007_S040	D0.5	0.5	19162467	Groups	28
S040	H_007_S040	D0.5	0.55	2.10787e+07	Groups	31
S040	H_007_S040	D0.5	0.6	2.2995e+07	Groups	30
S040	H_007_S040	D0.5	0.65	2.49112e+07	Groups	31
S040	H_007_S040	D0.5	0.7	2.68275e+07	Groups	31
S040	H_007_S040	D0.5	0.75	2.87437e+07	Groups	31
S040	H_007_S040	D0.5	0.8	3.06599e+07	Groups	31
S040	H_007_S040	D0.5	0.85	3.25762e+07	Groups	31
S040	H_007_S040	D0.5	0.9	3.44924e+07	Groups	31
S040	H_007_S040	D0.5	0.95	3.64087e+07	Groups	31
S040	H_007_S040	D0.5	1	38324934	Groups	31
S040	H_008_S040	D0.5	0.05	1.91625e+06	Genes	33
S040	H_008_S040	D0.5	0.1	3.83249e+06	Genes	41
S040	H_008_S040	D0.5	0.15	5.74874e+06	Genes	48
S040	H_008_S040	D0.5	0.2	7.66499e+06	Genes	52
S040	H_008_S040	D0.5	0.25	9.58123e+06	Genes	58
S040	H_008_S040	D0.5	0.3	1.14975e+07	Genes	63
S040	H_008_S040	D0.5	0.35	1.34137e+07	Genes	70
S040	H_008_S040	D0.5	0.4	1.533e+07	Genes	72
S040	H_008_S040	D0.5	0.45	1.72462e+07	Genes	76
S040	H_008_S040	D0.5	0.5	19162467	Genes	76
S040	H_008_S040	D0.5	0.55	2.10787e+07	Genes	80
S040	H_008_S040	D0.5	0.6	2.2995e+07	Genes	81
S040	H_008_S040	D0.5	0.65	2.49112e+07	Genes	85
S040	H_008_S040	D0.5	0.7	2.68275e+07	Genes	88
S040	H_008_S040	D0.5	0.75	2.87437e+07	Genes	88
S040	H_008_S040	D0.5	0.8	3.06599e+07	Genes	87
S040	H_008_S040	D0.5	0.85	3.25762e+07	Genes	89
S040	H_008_S040	D0.5	0.9	3.44924e+07	Genes	89
S040	H_008_S040	D0.5	0.95	3.64087e+07	Genes	89
S040	H_008_S040	D0.5	1	38324934	Genes	89
S040	H_008_S040	D0.5	0.05	1.91625e+06	Mechanisms	9
S040	H_008_S040	D0.5	0.1	3.83249e+06	Mechanisms	10
S040	H_008_S040	D0.5	0.15	5.74874e+06	Mechanisms	10
S040	H_008_S040	D0.5	0.2	7.66499e+06	Mechanisms	10
S040	H_008_S040	D0.5	0.25	9.58123e+06	Mechanisms	10
S040	H_008_S040	D0.5	0.3	1.14975e+07	Mechanisms	10
S040	H_008_S040	D0.5	0.35	1.34137e+07	Mechanisms	10
S040	H_008_S040	D0.5	0.4	1.533e+07	Mechanisms	10
S040	H_008_S040	D0.5	0.45	1.72462e+07	Mechanisms	11
S040	H_008_S040	D0.5	0.5	19162467	Mechanisms	11
S040	H_008_S040	D0.5	0.55	2.10787e+07	Mechanisms	11
S040	H_008_S040	D0.5	0.6	2.2995e+07	Mechanisms	12
S040	H_008_S040	D0.5	0.65	2.49112e+07	Mechanisms	12
S040	H_008_S040	D0.5	0.7	2.68275e+07	Mechanisms	12
S040	H_008_S040	D0.5	0.75	2.87437e+07	Mechanisms	12
S040	H_008_S040	D0.5	0.8	3.06599e+07	Mechanisms	12
S040	H_008_S040	D0.5	0.85	3.25762e+07	Mechanisms	12
S040	H_008_S040	D0.5	0.9	3.44924e+07	Mechanisms	12
S040	H_008_S040	D0.5	0.95	3.64087e+07	Mechanisms	12
S040	H_008_S040	D0.5	1	38324934	Mechanisms	12
S040	H_008_S040	D0.5	0.05	1.91625e+06	Classes	4
S040	H_008_S040	D0.5	0.1	3.83249e+06	Classes	4
S040	H_008_S040	D0.5	0.15	5.74874e+06	Classes	4
S040	H_008_S040	D0.5	0.2	7.66499e+06	Classes	4
S040	H_008_S040	D0.5	0.25	9.58123e+06	Classes	4
S040	H_008_S040	D0.5	0.3	1.14975e+07	Classes	4
S040	H_008_S040	D0.5	0.35	1.34137e+07	Classes	4
S040	H_008_S040	D0.5	0.4	1.533e+07	Classes	4
S040	H_008_S040	D0.5	0.45	1.72462e+07	Classes	4
S040	H_008_S040	D0.5	0.5	19162467	Classes	4
S040	H_008_S040	D0.5	0.55	2.10787e+07	Classes	5
S040	H_008_S040	D0.5	0.6	2.2995e+07	Classes	5
S040	H_008_S040	D0.5	0.65	2.49112e+07	Classes	5
S040	H_008_S040	D0.5	0.7	2.68275e+07	Classes	5
S040	H_008_S040	D0.5	0.75	2.87437e+07	Classes	5
S040	H_008_S040	D0.5	0.8	3.06599e+07	Classes	5
S040	H_008_S040	D0.5	0.85	3.25762e+07	Classes	5
S040	H_008_S040	D0.5	0.9	3.44924e+07	Classes	5
S040	H_008_S040	D0.5	0.95	3.64087e+07	Classes	5
S040	H_008_S040	D0.5	1	38324934	Classes	5
S040	H_008_S040	D0.5	0.05	1.91625e+06	Groups	16
S040	H_008_S040	D0.5	0.1	3.83249e+06	Groups	18
S040	H_008_S040	D0.5	0.15	5.74874e+06	Groups	20
S040	H_008_S040	D0.5	0.2	7.66499e+06	Groups	21
S040	H_008_S040	D0.5	0.25	9.58123e+06	Groups	23
S040	H_008_S040	D0.5	0.3	1.14975e+07	Groups	23
S040	H_008_S040	D0.5	0.35	1.34137e+07	Groups	24
S040	H_008_S040	D0.5	0.4	1.533e+07	Groups	24
S040	H_008_S040	D0.5	0.45	1.72462e+07	Groups	28
S040	H_008_S040	D0.5	0.5	19162467	Groups	26
S040	H_008_S040	D0.5	0.55	2.10787e+07	Groups	27
S040	H_008_S040	D0.5	0.6	2.2995e+07	Groups	29
S040	H_008_S040	D0.5	0.65	2.49112e+07	Groups	30
S040	H_008_S040	D0.5	0.7	2.68275e+07	Groups	31
S040	H_008_S040	D0.5	0.75	2.87437e+07	Groups	31
S040	H_008_S040	D0.5	0.8	3.06599e+07	Groups	31
S040	H_008_S040	D0.5	0.85	3.25762e+07	Groups	31
S040	H_008_S040	D0.5	0.9	3.44924e+07	Groups	31
S040	H_008_S040	D0.5	0.95	3.64087e+07	Groups	31
S040	H_008_S040	D0.5	1	38324934	Groups	31
V046	H_006_V046	D0.5	0.05	4.39606e+06	Genes	41
V046	H_006_V046	D0.5	0.1	8.79212e+06	Genes	52
V046	H_006_V046	D0.5	0.15	1.31882e+07	Genes	63
V046	H_006_V046	D0.5	0.2	17584235	Genes	71
V046	H_006_V046	D0.5	0.25	2.19803e+07	Genes	78
V046	H_006_V046	D0.5	0.3	2.63764e+07	Genes	82
V046	H_006_V046	D0.5	0.35	3.07724e+07	Genes	92
V046	H_006_V046	D0.5	0.4	35168470	Genes	97
V046	H_006_V046	D0.5	0.45	3.95645e+07	Genes	101
V046	H_006_V046	D0.5	0.5	4.39606e+07	Genes	107
V046	H_006_V046	D0.5	0.55	4.83566e+07	Genes	121
V046	H_006_V046	D0.5	0.6	52752705	Genes	124
V046	H_006_V046	D0.5	0.65	5.71488e+07	Genes	128
V046	H_006_V046	D0.5	0.7	6.15448e+07	Genes	137
V046	H_006_V046	D0.5	0.75	6.59409e+07	Genes	138
V046	H_006_V046	D0.5	0.8	70336940	Genes	142
V046	H_006_V046	D0.5	0.85	7.4733e+07	Genes	142
V046	H_006_V046	D0.5	0.9	7.91291e+07	Genes	142
V046	H_006_V046	D0.5	0.95	8.35251e+07	Genes	142
V046	H_006_V046	D0.5	1	87921175	Genes	142
V046	H_006_V046	D0.5	0.05	4.39606e+06	Mechanisms	12
V046	H_006_V046	D0.5	0.1	8.79212e+06	Mechanisms	12
V046	H_006_V046	D0.5	0.15	1.31882e+07	Mechanisms	12
V046	H_006_V046	D0.5	0.2	17584235	Mechanisms	12
V046	H_006_V046	D0.5	0.25	2.19803e+07	Mechanisms	12
V046	H_006_V046	D0.5	0.3	2.63764e+07	Mechanisms	12
V046	H_006_V046	D0.5	0.35	3.07724e+07	Mechanisms	14
V046	H_006_V046	D0.5	0.4	35168470	Mechanisms	14
V046	H_006_V046	D0.5	0.45	3.95645e+07	Mechanisms	14
V046	H_006_V046	D0.5	0.5	4.39606e+07	Mechanisms	14
V046	H_006_V046	D0.5	0.55	4.83566e+07	Mechanisms	16
V046	H_006_V046	D0.5	0.6	52752705	Mechanisms	16
V046	H_006_V046	D0.5	0.65	5.71488e+07	Mechanisms	16
V046	H_006_V046	D0.5	0.7	6.15448e+07	Mechanisms	17
V046	H_006_V046	D0.5	0.75	6.59409e+07	Mechanisms	17
V046	H_006_V046	D0.5	0.8	70336940	Mechanisms	18
V046	H_006_V046	D0.5	0.85	7.4733e+07	Mechanisms	18
V046	H_006_V046	D0.5	0.9	7.91291e+07	Mechanisms	18
V046	H_006_V046	D0.5	0.95	8.35251e+07	Mechanisms	18
V046	H_006_V046	D0.5	1	87921175	Mechanisms	18
V046	H_006_V046	D0.5	0.05	4.39606e+06	Classes	5
V046	H_006_V046	D0.5	0.1	8.79212e+06	Classes	5
V046	H_006_V046	D0.5	0.15	1.31882e+07	Classes	5
V046	H_006_V046	D0.5	0.2	17584235	Classes	5
V046	H_006_V046	D0.5	0.25	2.19803e+07	Classes	5
V046	H_006_V046	D0.5	0.3	2.63764e+07	Classes	5
V046	H_006_V046	D0.5	0.35	3.07724e+07	Classes	7
V046	H_006_V046	D0.5	0.4	35168470	Classes	7
V046	H_006_V046	D0.5	0.45	3.95645e+07	Classes	7
V046	H_006_V046	D0.5	0.5	4.39606e+07	Classes	7
V046	H_006_V046	D0.5	0.55	4.83566e+07	Classes	8
V046	H_006_V046	D0.5	0.6	52752705	Classes	8
V046	H_006_V046	D0.5	0.65	5.71488e+07	Classes	8
V046	H_006_V046	D0.5	0.7	6.15448e+07	Classes	8
V046	H_006_V046	D0.5	0.75	6.59409e+07	Classes	8
V046	H_006_V046	D0.5	0.8	70336940	Classes	8
V046	H_006_V046	D0.5	0.85	7.4733e+07	Classes	8
V046	H_006_V046	D0.5	0.9	7.91291e+07	Classes	8
V046	H_006_V046	D0.5	0.95	8.35251e+07	Classes	8
V046	H_006_V046	D0.5	1	87921175	Classes	8
V046	H_006_V046	D0.5	0.05	4.39606e+06	Groups	20
V046	H_006_V046	D0.5	0.1	8.79212e+06	Groups	23
V046	H_006_V046	D0.5	0.15	1.31882e+07	Groups	25
V046	H_006_V046	D0.5	0.2	17584235	Groups	25
V046	H_006_V046	D0.5	0.25	2.19803e+07	Groups	27
V046	H_006_V046	D0.5	0.3	2.63764e+07	Groups	28
V046	H_006_V046	D0.5	0.35	3.07724e+07	Groups	34
V046	H_006_V046	D0.5	0.4	35168470	Groups	37
V046	H_006_V046	D0.5	0.45	3.95645e+07	Groups	36
V046	H_006_V046	D0.5	0.5	4.39606e+07	Groups	36
V046	H_006_V046	D0.5	0.55	4.83566e+07	Groups	44
V046	H_006_V046	D0.5	0.6	52752705	Groups	44
V046	H_006_V046	D0.5	0.65	5.71488e+07	Groups	48
V046	H_006_V046	D0.5	0.7	6.15448e+07	Groups	52
V046	H_006_V046	D0.5	0.75	6.59409e+07	Groups	52
V046	H_006_V046	D0.5	0.8	70336940	Groups	54
V046	H_006_V046	D0.5	0.85	7.4733e+07	Groups	54
V046	H_006_V046	D0.5	0.9	7.91291e+07	Groups	54
V046	H_006_V046	D0.5	0.95	8.35251e+07	Groups	54
V046	H_006_V046	D0.5	1	87921175	Groups	54
V046	H_007_V046	D0.5	0.05	4.39606e+06	Genes	40
V046	H_007_V046	D0.5	0.1	8.79212e+06	Genes	53
V046	H_007_V046	D0.5	0.15	1.31882e+07	Genes	57
V046	H_007_V046	D0.5	0.2	17584235	Genes	68
V046	H_007_V046	D0.5	0.25	2.19803e+07	Genes	74
V046	H_007_V046	D0.5	0.3	2.63764e+07	Genes	81
V046	H_007_V046	D0.5	0.35	3.07724e+07	Genes	92
V046	H_007_V046	D0.5	0.4	35168470	Genes	105
V046	H_007_V046	D0.5	0.45	3.95645e+07	Genes	112
V046	H_007_V046	D0.5	0.5	4.39606e+07	Genes	120
V046	H_007_V046	D0.5	0.55	4.83566e+07	Genes	127
V046	H_007_V046	D0.5	0.6	52752705	Genes	133
V046	H_007_V046	D0.5	0.65	5.71488e+07	Genes	132
V046	H_007_V046	D0.5	0.7	6.15448e+07	Genes	142
V046	H_007_V046	D0.5	0.75	6.59409e+07	Genes	141
V046	H_007_V046	D0.5	0.8	70336940	Genes	146
V046	H_007_V046	D0.5	0.85	7.4733e+07	Genes	146
V046	H_007_V046	D0.5	0.9	7.91291e+07	Genes	146
V046	H_007_V046	D0.5	0.95	8.35251e+07	Genes	147
V046	H_007_V046	D0.5	1	87921175	Genes	147
V046	H_007_V046	D0.5	0.05	4.39606e+06	Mechanisms	11
V046	H_007_V046	D0.5	0.1	8.79212e+06	Mechanisms	12
V046	H_007_V046	D0.5	0.15	1.31882e+07	Mechanisms	13
V046	H_007_V046	D0.5	0.2	17584235	Mechanisms	12
V046	H_007_V046	D0.5	0.25	2.19803e+07	Mechanisms	13
V046	H_007_V046	D0.5	0.3	2.63764e+07	Mechanisms	14
V046	H_007_V046	D0.5	0.35	3.07724e+07	Mechanisms	15
V046	H_007_V046	D0.5	0.4	35168470	Mechanisms	16
V046	H_007_V046	D0.5	0.45	3.95645e+07	Mechanisms	16
V046	H_007_V046	D0.5	0.5	4.39606e+07	Mechanisms	16
V046	H_007_V046	D0.5	0.55	4.83566e+07	Mechanisms	17
V046	H_007_V046	D0.5	0.6	52752705	Mechanisms	18
V046	H_007_V046	D0.5	0.65	5.71488e+07	Mechanisms	17
V046	H_007_V046	D0.5	0.7	6.15448e+07	Mechanisms	18
V046	H_007_V046	D0.5	0.75	6.59409e+07	Mechanisms	18
V046	H_007_V046	D0.5	0.8	70336940	Mechanisms	18
V046	H_007_V046	D0.5	0.85	7.4733e+07	Mechanisms	18
V046	H_007_V046	D0.5	0.9	7.91291e+07	Mechanisms	18
V046	H_007_V046	D0.5	0.95	8.35251e+07	Mechanisms	18
V046	H_007_V046	D0.5	1	87921175	Mechanisms	18
V046	H_007_V046	D0.5	0.05	4.39606e+06	Classes	5
V046	H_007_V046	D0.5	0.1	8.79212e+06	Classes	5
V046	H_007_V046	D0.5	0.15	1.31882e+07	Classes	5
V046	H_007_V046	D0.5	0.2	17584235	Classes	5
V046	H_007_V046	D0.5	0.25	2.19803e+07	Classes	6
V046	H_007_V046	D0.5	0.3	2.63764e+07	Classes	7
V046	H_007_V046	D0.5	0.35	3.07724e+07	Classes	7
V046	H_007_V046	D0.5	0.4	35168470	Classes	8
V046	H_007_V046	D0.5	0.45	3.95645e+07	Classes	8
V046	H_007_V046	D0.5	0.5	4.39606e+07	Classes	8
V046	H_007_V046	D0.5	0.55	4.83566e+07	Classes	8
V046	H_007_V046	D0.5	0.6	52752705	Classes	8
V046	H_007_V046	D0.5	0.65	5.71488e+07	Classes	8
V046	H_007_V046	D0.5	0.7	6.15448e+07	Classes	8
V046	H_007_V046	D0.5	0.75	6.59409e+07	Classes	8
V046	H_007_V046	D0.5	0.8	70336940	Classes	8
V046	H_007_V046	D0.5	0.85	7.4733e+07	Classes	8
V046	H_007_V046	D0.5	0.9	7.91291e+07	Classes	8
V046	H_007_V046	D0.5	0.95	8.35251e+07	Classes	8
V046	H_007_V046	D0.5	1	87921175	Classes	8
V046	H_007_V046	D0.5	0.05	4.39606e+06	Groups	19
V046	H_007_V046	D0.5	0.1	8.79212e+06	Groups	23
V046	H_007_V046	D0.5	0.15	1.31882e+07	Groups	24
V046	H_007_V046	D0.5	0.2	17584235	Groups	25
V046	H_007_V046	D0.5	0.25	2.19803e+07	Groups	27
V046	H_007_V046	D0.5	0.3	2.63764e+07	Groups	30
V046	H_007_V046	D0.5	0.35	3.07724e+07	Groups	34
V046	H_007_V046	D0.5	0.4	35168470	Groups	37
V046	H_007_V046	D0.5	0.45	3.95645e+07	Groups	40
V046	H_007_V046	D0.5	0.5	4.39606e+07	Groups	41
V046	H_007_V046	D0.5	0.55	4.83566e+07	Groups	46
V046	H_007_V046	D0.5	0.6	52752705	Groups	45
V046	H_007_V046	D0.5	0.65	5.71488e+07	Groups	46
V046	H_007_V046	D0.5	0.7	6.15448e+07	Groups	50
V046	H_007_V046	D0.5	0.75	6.59409e+07	Groups	49
V046	H_007_V046	D0.5	0.8	70336940	Groups	52
V046	H_007_V046	D0.5	0.85	7.4733e+07	Groups	52
V046	H_007_V046	D0.5	0.9	7.91291e+07	Groups	52
V046	H_007_V046	D0.5	0.95	8.35251e+07	Groups	53
V046	H_007_V046	D0.5	1	87921175	Groups	53
V053	H_006_V053	D0.5	0.05	3.87969e+06	Genes	33
V053	H_006_V053	D0.5	0.1	7.75938e+06	Genes	41
V053	H_006_V053	D0.5	0.15	1.16391e+07	Genes	46
V053	H_006_V053	D0.5	0.2	1.55188e+07	Genes	53
V053	H_006_V053	D0.5	0.25	1.93985e+07	Genes	59
V053	H_006_V053	D0.5	0.3	2.32782e+07	Genes	63
V053	H_006_V053	D0.5	0.35	2.71578e+07	Genes	68
V053	H_006_V053	D0.5	0.4	3.10375e+07	Genes	70
V053	H_006_V053	D0.5	0.45	3.49172e+07	Genes	74
V053	H_006_V053	D0.5	0.5	3.87969e+07	Genes	75
V053	H_006_V053	D0.5	0.55	4.26766e+07	Genes	77
V053	H_006_V053	D0.5	0.6	4.65563e+07	Genes	75
V053	H_006_V053	D0.5	0.65	5.0436e+07	Genes	78
V053	H_006_V053	D0.5	0.7	5.43157e+07	Genes	80
V053	H_006_V053	D0.5	0.75	5.81954e+07	Genes	83
V053	H_006_V053	D0.5	0.8	6.20751e+07	Genes	82
V053	H_006_V053	D0.5	0.85	6.59548e+07	Genes	82
V053	H_006_V053	D0.5	0.9	6.98345e+07	Genes	84
V053	H_006_V053	D0.5	0.95	7.37142e+07	Genes	84
V053	H_006_V053	D0.5	1	77593847	Genes	84
V053	H_006_V053	D0.5	0.05	3.87969e+06	Mechanisms	8
V053	H_006_V053	D0.5	0.1	7.75938e+06	Mechanisms	9
V053	H_006_V053	D0.5	0.15	1.16391e+07	Mechanisms	9
V053	H_006_V053	D0.5	0.2	1.55188e+07	Mechanisms	10
V053	H_006_V053	D0.5	0.25	1.93985e+07	Mechanisms	11
V053	H_006_V053	D0.5	0.3	2.32782e+07	Mechanisms	11
V053	H_006_V053	D0.5	0.35	2.71578e+07	Mechanisms	12
V053	H_006_V053	D0.5	0.4	3.10375e+07	Mechanisms	13
V053	H_006_V053	D0.5	0.45	3.49172e+07	Mechanisms	13
V053	H_006_V053	D0.5	0.5	3.87969e+07	Mechanisms	14
V053	H_006_V053	D0.5	0.55	4.26766e+07	Mechanisms	14
V053	H_006_V053	D0.5	0.6	4.65563e+07	Mechanisms	13
V053	H_006_V053	D0.5	0.65	5.0436e+07	Mechanisms	14
V053	H_006_V053	D0.5	0.7	5.43157e+07	Mechanisms	14
V053	H_006_V053	D0.5	0.75	5.81954e+07	Mechanisms	14
V053	H_006_V053	D0.5	0.8	6.20751e+07	Mechanisms	14
V053	H_006_V053	D0.5	0.85	6.59548e+07	Mechanisms	14
V053	H_006_V053	D0.5	0.9	6.98345e+07	Mechanisms	14
V053	H_006_V053	D0.5	0.95	7.37142e+07	Mechanisms	14
V053	H_006_V053	D0.5	1	77593847	Mechanisms	14
V053	H_006_V053	D0.5	0.05	3.87969e+06	Classes	4
V053	H_006_V053	D0.5	0.1	7.75938e+06	Classes	4
V053	H_006_V053	D0.5	0.15	1.16391e+07	Classes	4
V053	H_006_V053	D0.5	0.2	1.55188e+07	Classes	4
V053	H_006_V053	D0.5	0.25	1.93985e+07	Classes	4
V053	H_006_V053	D0.5	0.3	2.32782e+07	Classes	5
V053	H_006_V053	D0.5	0.35	2.71578e+07	Classes	5
V053	H_006_V053	D0.5	0.4	3.10375e+07	Classes	5
V053	H_006_V053	D0.5	0.45	3.49172e+07	Classes	5
V053	H_006_V053	D0.5	0.5	3.87969e+07	Classes	6
V053	H_006_V053	D0.5	0.55	4.26766e+07	Classes	6
V053	H_006_V053	D0.5	0.6	4.65563e+07	Classes	5
V053	H_006_V053	D0.5	0.65	5.0436e+07	Classes	6
V053	H_006_V053	D0.5	0.7	5.43157e+07	Classes	6
V053	H_006_V053	D0.5	0.75	5.81954e+07	Classes	6
V053	H_006_V053	D0.5	0.8	6.20751e+07	Classes	6
V053	H_006_V053	D0.5	0.85	6.59548e+07	Classes	6
V053	H_006_V053	D0.5	0.9	6.98345e+07	Classes	6
V053	H_006_V053	D0.5	0.95	7.37142e+07	Classes	6
V053	H_006_V053	D0.5	1	77593847	Classes	6
V053	H_006_V053	D0.5	0.05	3.87969e+06	Groups	15
V053	H_006_V053	D0.5	0.1	7.75938e+06	Groups	18
V053	H_006_V053	D0.5	0.15	1.16391e+07	Groups	20
V053	H_006_V053	D0.5	0.2	1.55188e+07	Groups	21
V053	H_006_V053	D0.5	0.25	1.93985e+07	Groups	22
V053	H_006_V053	D0.5	0.3	2.32782e+07	Groups	22
V053	H_006_V053	D0.5	0.35	2.71578e+07	Groups	23
V053	H_006_V053	D0.5	0.4	3.10375e+07	Groups	24
V053	H_006_V053	D0.5	0.45	3.49172e+07	Groups	26
V053	H_006_V053	D0.5	0.5	3.87969e+07	Groups	25
V053	H_006_V053	D0.5	0.55	4.26766e+07	Groups	27
V053	H_006_V053	D0.5	0.6	4.65563e+07	Groups	25
V053	H_006_V053	D0.5	0.65	5.0436e+07	Groups	27
V053	H_006_V053	D0.5	0.7	5.43157e+07	Groups	28
V053	H_006_V053	D0.5	0.75	5.81954e+07	Groups	30
V053	H_006_V053	D0.5	0.8	6.20751e+07	Groups	30
V053	H_006_V053	D0.5	0.85	6.59548e+07	Groups	30
V053	H_006_V053	D0.5	0.9	6.98345e+07	Groups	31
V053	H_006_V053	D0.5	0.95	7.37142e+07	Groups	31
V053	H_006_V053	D0.5	1	77593847	Groups	31
V053	H_007_V053	D0.5	0.05	3.87969e+06	Genes	29
V053	H_007_V053	D0.5	0.1	7.75938e+06	Genes	37
V053	H_007_V053	D0.5	0.15	1.16391e+07	Genes	44
V053	H_007_V053	D0.5	0.2	1.55188e+07	Genes	56
V053	H_007_V053	D0.5	0.25	1.93985e+07	Genes	63
V053	H_007_V053	D0.5	0.3	2.32782e+07	Genes	65
V053	H_007_V053	D0.5	0.35	2.71578e+07	Genes	66
V053	H_007_V053	D0.5	0.4	3.10375e+07	Genes	68
V053	H_007_V053	D0.5	0.45	3.49172e+07	Genes	73
V053	H_007_V053	D0.5	0.5	3.87969e+07	Genes	76
V053	H_007_V053	D0.5	0.55	4.26766e+07	Genes	78
V053	H_007_V053	D0.5	0.6	4.65563e+07	Genes	79
V053	H_007_V053	D0.5	0.65	5.0436e+07	Genes	80
V053	H_007_V053	D0.5	0.7	5.43157e+07	Genes	84
V053	H_007_V053	D0.5	0.75	5.81954e+07	Genes	84
V053	H_007_V053	D0.5	0.8	6.20751e+07	Genes	84
V053	H_007_V053	D0.5	0.85	6.59548e+07	Genes	84
V053	H_007_V053	D0.5	0.9	6.98345e+07	Genes	84
V053	H_007_V053	D0.5	0.95	7.37142e+07	Genes	84
V053	H_007_V053	D0.5	1	77593847	Genes	84
V053	H_007_V053	D0.5	0.05	3.87969e+06	Mechanisms	6
V053	H_007_V053	D0.5	0.1	7.75938e+06	Mechanisms	9
V053	H_007_V053	D0.5	0.15	1.16391e+07	Mechanisms	9
V053	H_007_V053	D0.5	0.2	1.55188e+07	Mechanisms	11
V053	H_007_V053	D0.5	0.25	1.93985e+07	Mechanisms	12
V053	H_007_V053	D0.5	0.3	2.32782e+07	Mechanisms	12
V053	H_007_V053	D0.5	0.35	2.71578e+07	Mechanisms	12
V053	H_007_V053	D0.5	0.4	3.10375e+07	Mechanisms	12
V053	H_007_V053	D0.5	0.45	3.49172e+07	Mechanisms	12
V053	H_007_V053	D0.5	0.5	3.87969e+07	Mechanisms	12
V053	H_007_V053	D0.5	0.55	4.26766e+07	Mechanisms	12
V053	H_007_V053	D0.5	0.6	4.65563e+07	Mechanisms	12
V053	H_007_V053	D0.5	0.65	5.0436e+07	Mechanisms	12
V053	H_007_V053	D0.5	0.7	5.43157e+07	Mechanisms	12
V053	H_007_V053	D0.5	0.75	5.81954e+07	Mechanisms	12
V053	H_007_V053	D0.5	0.8	6.20751e+07	Mechanisms	12
V053	H_007_V053	D0.5	0.85	6.59548e+07	Mechanisms	12
V053	H_007_V053	D0.5	0.9	6.98345e+07	Mechanisms	12
V053	H_007_V053	D0.5	0.95	7.37142e+07	Mechanisms	12
V053	H_007_V053	D0.5	1	77593847	Mechanisms	12
V053	H_007_V053	D0.5	0.05	3.87969e+06	Classes	4
V053	H_007_V053	D0.5	0.1	7.75938e+06	Classes	4
V053	H_007_V053	D0.5	0.15	1.16391e+07	Classes	4
V053	H_007_V053	D0.5	0.2	1.55188e+07	Classes	4
V053	H_007_V053	D0.5	0.25	1.93985e+07	Classes	5
V053	H_007_V053	D0.5	0.3	2.32782e+07	Classes	5
V053	H_007_V053	D0.5	0.35	2.71578e+07	Classes	5
V053	H_007_V053	D0.5	0.4	3.10375e+07	Classes	5
V053	H_007_V053	D0.5	0.45	3.49172e+07	Classes	5
V053	H_007_V053	D0.5	0.5	3.87969e+07	Classes	5
V053	H_007_V053	D0.5	0.55	4.26766e+07	Classes	5
V053	H_007_V053	D0.5	0.6	4.65563e+07	Classes	5
V053	H_007_V053	D0.5	0.65	5.0436e+07	Classes	5
V053	H_007_V053	D0.5	0.7	5.43157e+07	Classes	5
V053	H_007_V053	D0.5	0.75	5.81954e+07	Classes	5
V053	H_007_V053	D0.5	0.8	6.20751e+07	Classes	5
V053	H_007_V053	D0.5	0.85	6.59548e+07	Classes	5
V053	H_007_V053	D0.5	0.9	6.98345e+07	Classes	5
V053	H_007_V053	D0.5	0.95	7.37142e+07	Classes	5
V053	H_007_V053	D0.5	1	77593847	Classes	5
V053	H_007_V053	D0.5	0.05	3.87969e+06	Groups	12
V053	H_007_V053	D0.5	0.1	7.75938e+06	Groups	17
V053	H_007_V053	D0.5	0.15	1.16391e+07	Groups	18
V053	H_007_V053	D0.5	0.2	1.55188e+07	Groups	23
V053	H_007_V053	D0.5	0.25	1.93985e+07	Groups	24
V053	H_007_V053	D0.5	0.3	2.32782e+07	Groups	23
V053	H_007_V053	D0.5	0.35	2.71578e+07	Groups	24
V053	H_007_V053	D0.5	0.4	3.10375e+07	Groups	24
V053	H_007_V053	D0.5	0.45	3.49172e+07	Groups	24
V053	H_007_V053	D0.5	0.5	3.87969e+07	Groups	24
V053	H_007_V053	D0.5	0.55	4.26766e+07	Groups	25
V053	H_007_V053	D0.5	0.6	4.65563e+07	Groups	26
V053	H_007_V053	D0.5	0.65	5.0436e+07	Groups	26
V053	H_007_V053	D0.5	0.7	5.43157e+07	Groups	27
V053	H_007_V053	D0.5	0.75	5.81954e+07	Groups	27
V053	H_007_V053	D0.5	0.8	6.20751e+07	Groups	27
V053	H_007_V053	D0.5	0.85	6.59548e+07	Groups	27
V053	H_007_V053	D0.5	0.9	6.98345e+07	Groups	27
V053	H_007_V053	D0.5	0.95	7.37142e+07	Groups	27
V053	H_007_V053	D0.5	1	77593847	Groups	27
A062	Q_A062	D0.25	0.05	1.06541e+06	Genes	24
A062	Q_A062	D0.25	0.1	2.13082e+06	Genes	27
A062	Q_A062	D0.25	0.15	3.19623e+06	Genes	27
A062	Q_A062	D0.25	0.2	4.26164e+06	Genes	29
A062	Q_A062	D0.25	0.25	5.32706e+06	Genes	31
A062	Q_A062	D0.25	0.3	6.39247e+06	Genes	34
A062	Q_A062	D0.25	0.35	7.45788e+06	Genes	40
A062	Q_A062	D0.25	0.4	8.52329e+06	Genes	42
A062	Q_A062	D0.25	0.45	9.5887e+06	Genes	46
A062	Q_A062	D0.25	0.5	1.06541e+07	Genes	47
A062	Q_A062	D0.25	0.55	1.17195e+07	Genes	47
A062	Q_A062	D0.25	0.6	1.27849e+07	Genes	48
A062	Q_A062	D0.25	0.65	1.38503e+07	Genes	52
A062	Q_A062	D0.25	0.7	1.49158e+07	Genes	53
A062	Q_A062	D0.25	0.75	1.59812e+07	Genes	53
A062	Q_A062	D0.25	0.8	1.70466e+07	Genes	54
A062	Q_A062	D0.25	0.85	1.8112e+07	Genes	54
A062	Q_A062	D0.25	0.9	1.91774e+07	Genes	54
A062	Q_A062	D0.25	0.95	2.02428e+07	Genes	54
A062	Q_A062	D0.25	1	21308223	Genes	54
A062	Q_A062	D0.25	0.05	1.06541e+06	Mechanisms	4
A062	Q_A062	D0.25	0.1	2.13082e+06	Mechanisms	5
A062	Q_A062	D0.25	0.15	3.19623e+06	Mechanisms	5
A062	Q_A062	D0.25	0.2	4.26164e+06	Mechanisms	5
A062	Q_A062	D0.25	0.25	5.32706e+06	Mechanisms	6
A062	Q_A062	D0.25	0.3	6.39247e+06	Mechanisms	8
A062	Q_A062	D0.25	0.35	7.45788e+06	Mechanisms	11
A062	Q_A062	D0.25	0.4	8.52329e+06	Mechanisms	10
A062	Q_A062	D0.25	0.45	9.5887e+06	Mechanisms	12
A062	Q_A062	D0.25	0.5	1.06541e+07	Mechanisms	12
A062	Q_A062	D0.25	0.55	1.17195e+07	Mechanisms	12
A062	Q_A062	D0.25	0.6	1.27849e+07	Mechanisms	12
A062	Q_A062	D0.25	0.65	1.38503e+07	Mechanisms	12
A062	Q_A062	D0.25	0.7	1.49158e+07	Mechanisms	12
A062	Q_A062	D0.25	0.75	1.59812e+07	Mechanisms	12
A062	Q_A062	D0.25	0.8	1.70466e+07	Mechanisms	12
A062	Q_A062	D0.25	0.85	1.8112e+07	Mechanisms	12
A062	Q_A062	D0.25	0.9	1.91774e+07	Mechanisms	12
A062	Q_A062	D0.25	0.95	2.02428e+07	Mechanisms	12
A062	Q_A062	D0.25	1	21308223	Mechanisms	12
A062	Q_A062	D0.25	0.05	1.06541e+06	Classes	3
A062	Q_A062	D0.25	0.1	2.13082e+06	Classes	4
A062	Q_A062	D0.25	0.15	3.19623e+06	Classes	4
A062	Q_A062	D0.25	0.2	4.26164e+06	Classes	4
A062	Q_A062	D0.25	0.25	5.32706e+06	Classes	4
A062	Q_A062	D0.25	0.3	6.39247e+06	Classes	4
A062	Q_A062	D0.25	0.35	7.45788e+06	Classes	5
A062	Q_A062	D0.25	0.4	8.52329e+06	Classes	4
A062	Q_A062	D0.25	0.45	9.5887e+06	Classes	5
A062	Q_A062	D0.25	0.5	1.06541e+07	Classes	5
A062	Q_A062	D0.25	0.55	1.17195e+07	Classes	5
A062	Q_A062	D0.25	0.6	1.27849e+07	Classes	5
A062	Q_A062	D0.25	0.65	1.38503e+07	Classes	5
A062	Q_A062	D0.25	0.7	1.49158e+07	Classes	5
A062	Q_A062	D0.25	0.75	1.59812e+07	Classes	5
A062	Q_A062	D0.25	0.8	1.70466e+07	Classes	5
A062	Q_A062	D0.25	0.85	1.8112e+07	Classes	5
A062	Q_A062	D0.25	0.9	1.91774e+07	Classes	5
A062	Q_A062	D0.25	0.95	2.02428e+07	Classes	5
A062	Q_A062	D0.25	1	21308223	Classes	5
A062	Q_A062	D0.25	0.05	1.06541e+06	Groups	9
A062	Q_A062	D0.25	0.1	2.13082e+06	Groups	11
A062	Q_A062	D0.25	0.15	3.19623e+06	Groups	11
A062	Q_A062	D0.25	0.2	4.26164e+06	Groups	12
A062	Q_A062	D0.25	0.25	5.32706e+06	Groups	13
A062	Q_A062	D0.25	0.3	6.39247e+06	Groups	15
A062	Q_A062	D0.25	0.35	7.45788e+06	Groups	20
A062	Q_A062	D0.25	0.4	8.52329e+06	Groups	20
A062	Q_A062	D0.25	0.45	9.5887e+06	Groups	22
A062	Q_A062	D0.25	0.5	1.06541e+07	Groups	22
A062	Q_A062	D0.25	0.55	1.17195e+07	Groups	23
A062	Q_A062	D0.25	0.6	1.27849e+07	Groups	23
A062	Q_A062	D0.25	0.65	1.38503e+07	Groups	24
A062	Q_A062	D0.25	0.7	1.49158e+07	Groups	24
A062	Q_A062	D0.25	0.75	1.59812e+07	Groups	25
A062	Q_A062	D0.25	0.8	1.70466e+07	Groups	25
A062	Q_A062	D0.25	0.85	1.8112e+07	Groups	25
A062	Q_A062	D0.25	0.9	1.91774e+07	Groups	25
A062	Q_A062	D0.25	0.95	2.02428e+07	Groups	25
[truncated: 561 more rows]
