# Supplementary material for: Impact of sequencing depth on the characterization of the microbiome and resistome
Source: Sci Rep. 2018 Apr 12;8:5890. doi: 10.1038/s41598-018-24280-8 (PMC5897366; doi:10.1038/s41598-018-24280-8)
Supplement: Supplementary file 5 — Dataset 4 [file 41598_2018_24280_MOESM5_ESM.xlsx]

## Sheet: amrClassSetOperations
Comparison	Size	Members
All_intersections	7	['Tetracyclines', 'MLS', 'Sulfonamides', 'Aminoglycosides', 'Cationic_antimicrobial_peptides', 'betalactams', 'Multi-drug_resistance']
Full_vs_Half	0	[]
Full_vs_Quar	3	['Bacitracin', 'Trimethoprim', 'Phenicol']
Full_and_Half_vs_Quar	3	['Bacitracin', 'Trimethoprim', 'Phenicol']
Half_vs_Full	0	[]
Half_vs_Quar	3	['Bacitracin', 'Trimethoprim', 'Phenicol']
Half_and_Quar_vs_Full	0	[]
Quar_vs_Full	0	[]
Quar_vs_Half	0	[]
Quar_and_Full_vs_Half	0	[]

## Sheet: amrMechSetOperations
Comparison	Size	Members
All_intersections	17	['Tetracycline_inactivation_enzymes', 'Aminoglycoside_O-phosphotransferases', 'Class_A_betalactamases', 'Aminoglycoside_O-nucleotidyltransferases', 'Macrolide_phosphotransferases', 'Lincosamide_nucleotidyltransferases', 'Tetracycline_resistance_ribosomal_protection_proteins', 'Lipid_A_modification', 'Aminoglycoside_N-acetyltransferases', 'Tetracycline_resistance_major_facilitator_superfamily_MFS_…
Full_vs_Half	1	['Class_D_betalactamases']
Full_vs_Quar	8	['Dihydrofolate_reductase', 'Class_D_betalactamases', 'Aminoglycoside_efflux_regulator', 'Chloramphenicol_acetyltransferases', 'Polymyxin_B_resistance_regulator', 'Class_C_betalactamases', 'Undecaprenyl_pyrophosphate_phosphatase', 'Phenicol_efflux_pumps']
Full_and_Half_vs_Quar	7	['Dihydrofolate_reductase', 'Aminoglycoside_efflux_regulator', 'Chloramphenicol_acetyltransferases', 'Polymyxin_B_resistance_regulator', 'Class_C_betalactamases', 'Undecaprenyl_pyrophosphate_phosphatase', 'Phenicol_efflux_pumps']
Half_vs_Full	0	[]
Half_vs_Quar	7	['Dihydrofolate_reductase', 'Aminoglycoside_efflux_regulator', 'Chloramphenicol_acetyltransferases', 'Polymyxin_B_resistance_regulator', 'Class_C_betalactamases', 'Undecaprenyl_pyrophosphate_phosphatase', 'Phenicol_efflux_pumps']
Half_and_Quar_vs_Full	0	[]
Quar_vs_Full	0	[]
Quar_vs_Half	0	[]
Quar_and_Full_vs_Half	0	[]

## Sheet: amrGroupSetOperations
Comparison	Size	Members
All_intersections	69	['CPXAR', 'TETO', 'ACRD', 'TET32', 'MDTC', 'MARA', 'MPHE', 'ROB', 'EMRE', 'SULII', 'TETZ', 'TETX', 'BAES', 'TET44', 'CFX', 'TET36', 'ANT6', 'MDTP', 'EVGA', 'APH3-PRIME', 'PBP4B', 'MSR', 'TET40', 'MDTL', 'EMRY', 'PHOQ', 'MYRA', 'ERMG', 'EVGS', 'MEL', 'ERMA', 'MDTO', 'SAT', 'TETM', 'ANT9', 'EMRR', 'ERMF', 'ACI', 'ERMX', 'EMRB', 'ANT3-DPRIME', 'LNUC', 'TETA', 'PMRC', 'MPHB', 'CARB', 'TETQ', 'MDTG', …
Full_vs_Half	6	['FEXA', 'APH6-PRIME', 'LNUA', 'OXA', 'SULIII', 'cme']
Full_vs_Quar	34	['pmrA', 'CMXAB', 'ERMT', 'MDTA', 'CTX', 'TETH', 'TOLC', 'cme', 'DFRF', 'ERMR', 'ACRE', 'CATP', 'MDTH', 'LNUA', 'PMRF', 'EMRA', 'TETL', 'ASMA', 'BACA', 'APH3-DPRIME', 'BLAEC', 'FEXA', 'APH6-PRIME', 'ERMC', 'TETS', 'MDTE', 'APH6', 'ACRS', 'FLOR', 'OXA', 'SULIII', 'PMRB', 'ERMB', 'EMRK']
Full_and_Half_vs_Quar	28	['pmrA', 'CMXAB', 'ERMT', 'MDTA', 'CTX', 'TETH', 'TOLC', 'DFRF', 'ERMR', 'ACRE', 'CATP', 'MDTH', 'PMRF', 'EMRA', 'TETL', 'ASMA', 'BACA', 'APH3-DPRIME', 'BLAEC', 'ERMC', 'TETS', 'MDTE', 'APH6', 'ACRS', 'FLOR', 'PMRB', 'ERMB', 'EMRK']
Half_vs_Full	0	[]
Half_vs_Quar	28	['pmrA', 'CMXAB', 'ERMT', 'MDTA', 'CTX', 'TETH', 'TOLC', 'DFRF', 'ERMR', 'ACRE', 'CATP', 'MDTH', 'PMRF', 'EMRA', 'TETL', 'ASMA', 'BACA', 'APH3-DPRIME', 'BLAEC', 'ERMC', 'TETS', 'MDTE', 'APH6', 'ACRS', 'FLOR', 'PMRB', 'ERMB', 'EMRK']
Half_and_Quar_vs_Full	0	[]
Quar_vs_Full	0	[]
Quar_vs_Half	0	[]
Quar_and_Full_vs_Half	0	[]

## Sheet: amrGeneSetOperations
Comparison	Size	Members
All_intersections	129	['Bla|cfxA6|GQ342996|798-1793|966|betalactams|Class_A_betalactamases|CFX', '1205|JN086160.1|JN086160|MLS|23S_rRNA_methyltransferases|ERMF', 'Bla|AmpC1_Ecoli|FN649414|2765051-2766355|1302|betalactams|Penicillin_binding_protein|PBP4B', 'CARD|phgb|NC_007779|1745170-1746544|ARO:3001327|mdtK|Multi-drug_resistance|Multi-drug_efflux_pumps|MDTK', 'CARD|phgb|NC_012469|1800927-1802391|ARO:3000616|mel|MLS|M…
Full_vs_Half	34	['Tet|tetH_1_Y16103|Tetracyclines|Tetracycline_resistance_major_facilitator_superfamily_MFS_efflux_pumps|TETH', 'CARD|phgb|DQ390458|3095-3995|ARO:3002609|aadA9|Aminoglycosides|Aminoglycoside_O-nucleotidyltransferases|ANT3-DPRIME', 'Tet|tetL_9_AY081910|Tetracyclines|Tetracycline_resistance_major_facilitator_superfamily_MFS_efflux_pumps|TETL', 'AGly|AF313472.2|gene15|Aminoglycosides|Aminoglycoside_…
Full_vs_Quar	113	['AGly|strB_3_AF024602|Aminoglycosides|Aminoglycoside_O-phosphotransferases|APH6', '944|X74948.1|X74948|Phenicol|Chloramphenicol_acetyltransferases|CATP', 'CARD|phgb|DQ390458|3095-3995|ARO:3002609|aadA9|Aminoglycosides|Aminoglycoside_O-nucleotidyltransferases|ANT3-DPRIME', '1538|unknown_id|unknown_name|Phenicol|Phenicol_efflux_pumps|FLOR', 'AGly|strA_5_AF321550|Aminoglycosides|Aminoglycoside_O-ph…
Full_and_Half_vs_Quar	79	['AGly|strB_3_AF024602|Aminoglycosides|Aminoglycoside_O-phosphotransferases|APH6', 'CARD|phgb|AP009048|4337959-4338628|ARO:3003582|PmrA|Cationic_antimicrobial_peptides|Polymyxin_B_resistance_regulator|pmrA', 'Bac|NC_002695.1.916234|Bacitracin|Undecaprenyl_pyrophosphate_phosphatase|BACA', 'Tet|NC_010558.1.6276025|Tetracyclines|Tetracycline_resistance_major_facilitator_superfamily_MFS_efflux_pumps|…
Half_vs_Full	2	['MLS|ermT_3_AF310974|MLS|23S_rRNA_methyltransferases|ERMT', 'AGly|strA_2_M28829|Aminoglycosides|Aminoglycoside_O-phosphotransferases|APH3-DPRIME']
Half_vs_Quar	81	['AGly|strB_3_AF024602|Aminoglycosides|Aminoglycoside_O-phosphotransferases|APH6', 'MLS|ermT_3_AF310974|MLS|23S_rRNA_methyltransferases|ERMT', 'CARD|phgb|AP009048|4337959-4338628|ARO:3003582|PmrA|Cationic_antimicrobial_peptides|Polymyxin_B_resistance_regulator|pmrA', 'Tet|NC_010558.1.6276025|Tetracyclines|Tetracycline_resistance_major_facilitator_superfamily_MFS_efflux_pumps|TETD', 'Bac|NC_002695…
Half_and_Quar_vs_Full	0	[]
Quar_vs_Full	0	[]
Quar_vs_Half	0	[]
Quar_and_Full_vs_Half	0	[]
