# Supplementary material for: Impact of sequencing depth on the characterization of the microbiome and resistome
Source: Sci Rep. 2018 Apr 12;8:5890. doi: 10.1038/s41598-018-24280-8 (PMC5897366; doi:10.1038/s41598-018-24280-8)
Supplement: Supplementary file 6 — Dataset 5 [file 41598_2018_24280_MOESM6_ESM.xlsx]

## Sheet: Class
	AMR hits			Relative abundance
Classes	D1	D0.5	D0.25	D1	D0.5	D0.25
Tetracyclines	1937517	967123	405118	0.818885	0.821749	0.820054
MLS	330986	164764	70335	0.13989	0.139997	0.142375
Aminoglycosides	53335	25829	11233	0.0225418	0.0219465	0.0227382
betalactams	31660	14897.5	6126	0.013381	0.0126582	0.0124005
Multi-drug_resistance	8647	3222.5	1068	0.00365462	0.00273811	0.00216188
Cationic_antimicrobial_peptides	1459	470	113	0.000616641	0.000399351	0.000228738
Phenicol	1407	354	0	0.000594663	0.000300788	0
Sulfonamides	930	218	21	0.000393061	0.000184806	4.25089e-05
Bacitracin	89	25.5	0	3.76155e-05	2.16669e-05	0
Trimethoprim	14	5.5	0	5.91705e-06	4.67326e-06	0
Grand Total	2366044	1.17691e+06	494014

## Sheet: Mechanism
	AMR hits			Relative abundance
Mechanisms	D1	D0.5	D0.25	D1	D0.5	D0.25
Tet resistance ribosomal protection proteins	1911715	954696	400167	0.807979	0.81119	0.810032
MLS resistance efflux pumps	251017	125078	53473	0.106091	0.106276	0.108242
Lincosamide nucleotidyltransferases	66493	33243.5	14310	0.028103	0.0282465	0.0289668
Aminoglycoside O-nucleotidyltransferases	43457	21464.5	9353	0.0183669	0.018238	0.0189327
Class A β-lactamases	30738	14619.5	6048	0.0129913	0.012422	0.0122426
Tet resistance MFS efflux pumps	13582	6343.5	2379	0.00574038	0.00538997	0.00481565
Tet inactivation enzymes	12220	6083.5	2572	0.00516474	0.00516905	0.00520633
23S rRNA methyltransferases	7133	3297	1236	0.00301474	0.00280141	0.00250195
Aminoglycoside O-phosphotransferases	6779	3163	1436	0.00286512	0.00268755	0.0029068
Multidrug efflux pumps	6474	3146	811	0.00273621	0.00267311	0.00164165
MLS phosphotransferases	6343	2436.5	1316	0.00268085	0.00207025	0.00266389
MDR regulator	2173	786	257	0.000918411	0.000667851	0.000520228
Aminoglycoside N-acetyltransferases	1554	762	312	0.000656793	0.000647459	0.000631561
Aminoglycoside efflux pumps	1391	403	132	0.000587901	0.000342423	0.000267199
Phenicol efflux pumps	1383	345.5	0	0.00058452	0.000293566	0
Lipid A modification	1125	342	113	0.000475477	0.000290592	0.000228738
Sulfonamide resistant dihydropteroate synthases	930	218	21	0.000393061	0.000185231	4.25089e-05
Penicillin binding protein	718	200	78	0.00030346	0.000169937	0.00015789
Polymyxin B resistance regulator	334	124.5	0	0.000141164	0.000105786	0
Class C βlactamases	193	78	0	8.15708e-05	6.62753e-05	0
Aminoglycoside efflux regulator	154	36.5	0	6.50875e-05	3.10135e-05	0
Undecaprenyl pyrophosphate phosphatase	89	25.5	0	3.76155e-05	2.16669e-05	0
Chloramphenicol acetyltransferases	24	12	0	1.01435e-05	1.01962e-05	0
Dihydrofolate reductase	14	5.5	0	5.91705e-06	4.67326e-06	0
Class D betalactamases	11	0	0	4.64911e-06	0	0
Grand Total	2366044	1176909	494014

## Sheet: Group
	AMR hits			Relative abundance
Groups	D1	D0.5	D0.25	D1	D0.5	D0.25
TETQ	625973	312988	135729	0.264565	0.265941	0.274747
TETW	476329	238160	97847	0.201319	0.20236	0.198065
TET40	430463	215224	86550	0.181934	0.182872	0.175197
MEFA	246190	123082	53197	0.104051	0.104581	0.107683
TETO	184342	92193.5	39590	0.0779115	0.0783353	0.0801394
TET32	95501	47726	20171	0.0403632	0.040552	0.0408308
TET44	87825	43913.5	19215	0.0371189	0.0373126	0.0388957
LNUC	66485	33243.5	14310	0.0280996	0.0282464	0.0289668
ANT9	37322	18652.5	8163	0.015774	0.0158487	0.0165238
CFX	26497	12700	5241	0.0111989	0.010791	0.010609
TETX	12220	6083.5	2572	0.00516474	0.00516905	0.00520633
TETM	9193	3677	835	0.00388539	0.00312429	0.00169024
TETA	6712	3201.5	1248	0.0028368	0.00272026	0.00252624
APH3-PRIME	6091	3014.5	1436	0.00257434	0.00256137	0.0029068
ANT6	5969	2758.5	1160	0.00252278	0.00234385	0.00234811
MPHB	5632	2817	1193	0.00238034	0.00239356	0.00241491
TETB	3879	1896.5	858	0.00163945	0.00161142	0.00173679
ERMF	3700	1775	628	0.00156379	0.00150819	0.00127122
ACI	3049	1524.5	624	0.00128865	0.00129534	0.00126312
MEL	2494	985.5	87	0.00105408	0.000837363	0.000176108
MSRD	2333	1009.5	189	0.000986034	0.000857755	0.00038258
TETG	1910	915.5	238	0.000807255	0.000777885	0.000481768
SAT	1554	762	312	0.000656793	0.000647459	0.000631561
ERMG	1472	716.5	316	0.000622136	0.000608798	0.000639658
MSR	1319	647	290	0.000557471	0.000549745	0.000587028
ERMQ	1147	530	204	0.000484775	0.000450332	0.000412944
MDTC	1110	420	155	0.000469138	0.000356867	0.000313756
FLOR	1008	220.5	0	0.000426028	0.000187355	0
TET36	955	433	187	0.000403627	0.000367913	0.000378532
SULII	918	218	21	0.000387989	0.000185231	4.25089e-05
TETT	797	365	43	0.000336849	0.000310134	8.70421e-05
CARB	751	290	115	0.000317407	0.000246408	0.000232787
MPHE	711	329	123	0.000300502	0.000279546	0.000248981
ACRF	674	194.5	68	0.000284864	0.000165263	0.000137648
PMRC	665	202	74	0.00028106	0.000171636	0.000149793
EVGS	596	194.5	65	0.000251897	0.000165263	0.000131575
ACRD	533	132.5	64	0.000225271	0.000112583	0.000129551
APH6	462	111.5	0	0.000195263	9.47397e-05	0
MDTB	439	150	57	0.000185542	0.000127453	0.000115381
ERMX	432	153	32	0.000182583	0.000130002	6.47755e-05
MDTO	384	130	44	0.000162296	0.000110459	8.90663e-05
TETZ	375	176.5	25	0.000158492	0.000149969	5.06059e-05
CMXAB	349	121.5	0	0.000147504	0.000103237	0
TETL	341	70	0	0.000144122	5.94778e-05	0
TETS	337	17	0	0.000142432	1.44446e-05	0
PBP2	320	90.5	26	0.000135247	7.68963e-05	5.26301e-05
TETH	317	65	0	0.000133979	5.52294e-05	0
TOLC	315	88	0	0.000133134	7.47721e-05	0
ARNA	307	81	39	0.000129752	6.88244e-05	7.89451e-05
EMRY	287	105	46	0.0001213	8.92168e-05	9.31148e-05
CTX	283	26	0	0.000119609	2.20918e-05	0
MDTE	243	76.5	0	0.000102703	6.50008e-05	0
MDTN	239	81.5	22	0.000101012	6.92492e-05	4.45332e-05
AMPH	238	61	24	0.00010059	5.18307e-05	4.85816e-05
MDTL	232	93	28	9.8054e-05	7.90206e-05	5.66786e-05
APH3-DPRIME	220	37	0	9.29822e-05	3.14383e-05	0
EMRK	210	78	0	8.87557e-05	6.62753e-05	0
MDTK	210	75.5	26	8.87557e-05	6.41511e-05	5.26301e-05
EMRA	207	66	0	8.74878e-05	5.60791e-05	0
CRP	206	65.5	6	8.70652e-05	5.56543e-05	1.21454e-05
EMRB	201	68.5	29	8.49519e-05	5.82033e-05	5.87028e-05
MDTD	197	62.5	29	8.32613e-05	5.31052e-05	5.87028e-05
PHOQ	194	73	19	8.19934e-05	6.20269e-05	3.84604e-05
BLAEC	193	78	0	8.15708e-05	6.62753e-05	0
GADX	187	76	25	7.90349e-05	6.45759e-05	5.06059e-05
MDTA	185	51.5	0	7.81896e-05	4.37587e-05	0
ACRE	184	76	0	7.77669e-05	6.45759e-05	0
MDTG	180	47.5	21	7.60764e-05	4.036e-05	4.25089e-05
BAES	179	87.5	37	7.56537e-05	7.43473e-05	7.48967e-05
MDFA	178	59	29	7.52311e-05	5.01313e-05	5.87028e-05
ASMA	176	73	0	7.43858e-05	6.20269e-05	0
PMRB	175	61.5	0	7.39631e-05	5.22555e-05	0
MYRA	170	72	42	7.18499e-05	6.11772e-05	8.50178e-05
ANT3-DPRIME	166	53.5	30	7.01593e-05	4.54581e-05	6.0727e-05
PBP4B	160	48.5	28	6.76234e-05	4.12096e-05	5.66786e-05
pmrA	159	63	0	6.72008e-05	5.35301e-05	0
ROB	158	79	68	6.67781e-05	6.7125e-05	0.000137648
ACRS	154	36.5	0	6.50875e-05	3.10134e-05	0
PMRF	153	62.5	0	6.46649e-05	5.31052e-05	0
EMRR	150	42.5	39	6.3397e-05	3.61115e-05	7.89451e-05
MDTP	143	60.5	26	6.04384e-05	5.14058e-05	5.26301e-05
CPXAR	135	53	14	5.70573e-05	4.50332e-05	2.83393e-05
MDTH	123	54.5	0	5.19855e-05	4.63077e-05	0
EVGA	109	37	23	4.60685e-05	3.14383e-05	4.65574e-05
ERMB	101	7	0	4.26873e-05	5.94778e-06	0
BAER	99	35.5	15	4.1842e-05	3.01638e-05	3.03635e-05
BACA	89	25.5	0	3.76155e-05	2.16669e-05	0
HNS	84	25.5	7	3.55023e-05	2.16669e-05	1.41696e-05
MARA	58	23	7	2.45135e-05	1.95427e-05	1.41696e-05
TETD	48	18.5	10	2.0287e-05	1.57191e-05	2.02423e-05
EMRE	47	22	9	1.98644e-05	1.8693e-05	1.82181e-05
ERMC	33	9	0	1.39473e-05	7.64715e-06	0
ERMT	32	16.5	0	1.35247e-05	1.40198e-05	0
ERMA	29	14.5	14	1.22567e-05	1.23204e-05	2.83393e-05
FEXA	26	0	0	1.09888e-05	0	0
cme	25	0	0	1.05662e-05	0	0
CATP	24	12	0	1.01435e-05	1.01962e-05	0
ERMR	17	3.5	0	7.18499e-06	2.97389e-06	0
DFRF	14	5.5	0	5.91705e-06	4.67326e-06	0
SULIII	12	0	0	5.07176e-06	0	0
OXA	11	0	0	4.64911e-06	0	0
LNUA	8	0	0	3.38117e-06	0	0
APH6-PRIME	6	0	0	2.53588e-06	0	0
	2366044	1176909	494014

## Sheet: Gene
	AMR hits			Relative abundance
Genes	D1	D0.5	D0.25	D1	D0.5	D0.25
Tet|tetQ_1_L33696|Tetracyclines|Tetracycline_resistance_ribosomal_protection_proteins|TETQ	355586	177764	77334	0.150287	0.151043	0.156542
Tet|JQ740052.1|gene2|Tetracyclines|Tetracycline_resistance_ribosomal_protection_proteins|TET40	177834	88904	35597	0.0751609	0.0755402	0.0720567
MLS|MefA|U70055|314-1531|1218|MLS|Macrolide_resistance_efflux_pumps|MEFA	169087	84473.5	36879	0.071464	0.0717757	0.0746517
Tet|tet40_2_FJ158002|Tetracyclines|Tetracycline_resistance_ribosomal_protection_proteins|TET40	115515	57745	23125	0.048822	0.049065	0.0468104
Tet|tetQ_3_U73497|Tetracyclines|Tetracycline_resistance_ribosomal_protection_proteins|TETQ	104448	52395.5	22495	0.0441446	0.0445196	0.0455351
Tet|TetQ|Z21523|362-2287|1926|Tetracyclines|Tetracycline_resistance_ribosomal_protection_proteins|TETQ	104006	51925.5	22209	0.0439578	0.0441202	0.0449562
Tet|EU434751.1|gene2|Tetracyclines|Tetracycline_resistance_ribosomal_protection_proteins|TETW	91990	46183.5	19252	0.0388792	0.0392414	0.0389706
Tet|tetW_6_FN396364|Tetracyclines|Tetracycline_resistance_ribosomal_protection_proteins|TETW	82472	41309	16907	0.0348565	0.0350996	0.0342237
Tet|tetW_2_AY049983|Tetracyclines|Tetracycline_resistance_ribosomal_protection_proteins|TETW	81563	40750.5	16657	0.0344723	0.034625	0.0337177
Tet|TetW|AJ222769|3687-5606|1920|Tetracyclines|Tetracycline_resistance_ribosomal_protection_proteins|TETW	75974	37942	15543	0.0321101	0.0322387	0.0314627
Tet|tetW_1_DQ060146|Tetracyclines|Tetracycline_resistance_ribosomal_protection_proteins|TETW	72554	36122	14756	0.0306647	0.0306923	0.0298696
Tet|tetW_5_AJ427421|Tetracyclines|Tetracycline_resistance_ribosomal_protection_proteins|TETW	71776	35852.5	14732	0.0303359	0.0304633	0.029821
Tet|Tet-40|AM419751|14211-15431|1221|Tetracyclines|Tetracycline_resistance_ribosomal_protection_proteins|TET40	68791	34353	13959	0.0290743	0.0291892	0.0282563
Tet|tet40_1_FJ158002|Tetracyclines|Tetracycline_resistance_ribosomal_protection_proteins|TET40	68323	34221.5	13869	0.0288765	0.0290774	0.0280741
Tet|tetO_2_M20925|Tetracyclines|Tetracycline_resistance_ribosomal_protection_proteins|TETO	66918	33553.5	14114	0.0282827	0.0285099	0.02857
CARD|phgb|AY928180|0-495|ARO:3002837|lnuC|MLS|Lincosamide_nucleotidyltransferases|LNUC	66485	33243.5	14310	0.0280996	0.0282464	0.0289668
Tet|TetO|M18896|207-2126|1920|Tetracyclines|Tetracycline_resistance_ribosomal_protection_proteins|TETO	64176	32089.5	13954	0.0271238	0.0272659	0.0282462
Tmt|tetQ_2_X58717|Tetracyclines|Tetracycline_resistance_ribosomal_protection_proteins|TETQ	61933	30903.5	13691	0.0261758	0.0262582	0.0277138
Tet|tetO_3_Y07780|Tetracyclines|Tetracycline_resistance_ribosomal_protection_proteins|TETO	53248	26550.5	11522	0.0225051	0.0225595	0.0233232
Tet|Tet-44|FN594949|25245-27167|1923|Tetracyclines|Tetracycline_resistance_ribosomal_protection_proteins|TET44	49169	24635.5	10803	0.0207811	0.0209324	0.0218678
CARD|phgb|NC_023287|65291-66509|ARO:3000615|mefA|MLS|Macrolide_resistance_efflux_pumps|MEFA	46955	23561.5	9917	0.0198454	0.0200198	0.0200743
Tet|tet44_1_NZ_ABDU01000081|Tetracyclines|Tetracycline_resistance_ribosomal_protection_proteins|TET44	38656	19278	8412	0.0163378	0.0163802	0.0170279
Tet|Tet-32|DQ647324|181-2100|1920|Tetracyclines|Tetracycline_resistance_ribosomal_protection_proteins|TET32	38556	19349	8205	0.0162956	0.0164405	0.0166088
740|JX560992.1|JX560992|Aminoglycosides|Aminoglycoside_O-nucleotidyltransferases|ANT9	37322	18652.5	8163	0.015774	0.0158487	0.0165238
Tet|AJ295238|gene|Tetracyclines|Tetracycline_resistance_ribosomal_protection_proteins|TET32	34563	17249	7381	0.0146079	0.0146562	0.0149409
MLS|NC_023287.1.18156494|MLS|Macrolide_resistance_efflux_pumps|MEFA	30148	15047.5	6401	0.0127419	0.0127856	0.0129571
Tet|tet32_1_EU722333|Tetracyclines|Tetracycline_resistance_ribosomal_protection_proteins|TET32	22382	11128	4585	0.00945967	0.00945528	0.00928111
Bla|cfxA6|GQ342996|798-1793|966|betalactams|Class_A_betalactamases|CFX	15225	7595	3400	0.00643479	0.00645335	0.0068824
Tet|TetX|M37699|586-1752|1167|Tetracyclines|Tetracycline_inactivation_enzymes|TETX	6667	3329.5	1394	0.00281778	0.00282902	0.00282178
605|V01547.1|V01547|Aminoglycosides|Aminoglycoside_O-phosphotransferases|APH3-PRIME	5980	2988	1436	0.00252743	0.00253885	0.0029068
424|D85892.1|D85892|MLS|Macrolide_phosphotransferases|MPHB	5632	2817	1193	0.00238034	0.00239356	0.00241491
Tet|TetA-P|L20800|Tetracyclines|Tetracycline_resistance_major_facilitator_superfamily_MFS_efflux_pumps|TETA	4057	2027	877	0.00171468	0.00172231	0.00177525
AGly|Ant6-Ib|FN594949|27482-28339|858|Aminoglycosides|Aminoglycoside_O-nucleotidyltransferases|ANT6	4023	2011.5	898	0.00170031	0.00170914	0.00181776
43|L20800.1|CLOTETP|Tetracyclines|Tetracycline_resistance_major_facilitator_superfamily_MFS_efflux_pumps|TETB	3797	1896.5	858	0.00160479	0.00161142	0.00173679
518|AJ007350.1|AJ007350|betalactams|Class_A_betalactamases|ACI	3049	1524.5	624	0.00128865	0.00129534	0.00126312
Tet|tetX_1_GU014535|Tetracyclines|Tetracycline_inactivation_enzymes|TETX	2936	1469.5	668	0.00124089	0.00124861	0.00135219
Tet|tetX_3_AB097942|Tetracyclines|Tetracycline_inactivation_enzymes|TETX	2617	1284.5	510	0.00110607	0.00109142	0.00103236
CARD|phgb|NC_012469|1800927-1802391|ARO:3000616|mel|MLS|Macrolide_resistance_efflux_pumps|MEL	2494	985.5	87	0.00105408	0.000837363	0.000176108
CARD|phgb|AF118110|71-1037|ARO:3003002|CfxA2|betalactams|Class_A_betalactamases|CFX	1716	840.5	437	0.000725261	0.000714159	0.00088459
Bla|AF118110.1|gene1|betalactams|Class_A_betalactamases|CFX	1599	738	318	0.000675812	0.000627066	0.000643706
Bla|cfxA4|AY769933|1-966|966|betalactams|Class_A_betalactamases|CFX	1461	659	252	0.000617486	0.000559941	0.000510107
Bla|cfxA3_1_AF472622|betalactams|Class_A_betalactamases|CFX	1458	638	239	0.000616218	0.000542098	0.000483792
Bla|cfxA5|AY769934|28-993|966|betalactams|Class_A_betalactamases|CFX	1452	728	150	0.000613683	0.000618569	0.000303635
Tet|tetA_P_1_AB054980|Tetracyclines|Tetracycline_resistance_major_facilitator_superfamily_MFS_efflux_pumps|TETA	1358	667	213	0.000573954	0.000566739	0.000431162
Tet|tetM_4_X75073|Tetracyclines|Tetracycline_resistance_ribosomal_protection_proteins|TETM	1352	649	148	0.000571418	0.000551445	0.000299587
148|JF769133.1|JF769133|Multi-drug_resistance|Multi-drug_efflux_pumps|MSR	1319	647	290	0.000557471	0.000549745	0.000587028
MLS|MsrD|AF274302|2462-3925|1464|MLS|Macrolide_resistance_efflux_pumps|MSRD	1308	536	76	0.000552822	0.00045543	0.000153842
Bla|cfxA2|AF504910|1-966|966|betalactams|Class_A_betalactamases|CFX	1253	509.5	112	0.000529576	0.000432914	0.000226714
Bla|cfxA|U38243|150-1115|966|betalactams|Class_A_betalactamases|CFX	1248	562	249	0.000527463	0.000477522	0.000504034
MLS|M62487.1|gene1|MLS|23S_rRNA_methyltransferases|ERMF	1189	572	245	0.000502527	0.000486019	0.000495937
Bla|cfxA2_1_AF504914|betalactams|Class_A_betalactamases|CFX	1085	430	84	0.000458571	0.000365364	0.000170036
Tet|TetM|U08812|1981-3900|1920|Tetracyclines|Tetracycline_resistance_ribosomal_protection_proteins|TETM	1049	435.5	150	0.000443356	0.000370037	0.000303635
MLS|msrD_3_AF227520|MLS|Macrolide_resistance_efflux_pumps|MSRD	1025	473.5	113	0.000433213	0.000402325	0.000228738
Tet|tetA_P_4_AB001076|Tetracyclines|Tetracycline_resistance_major_facilitator_superfamily_MFS_efflux_pumps|TETA	1022	426.5	158	0.000431945	0.00036239	0.000319829
49|AJ514254.1|AJ514254|Tetracyclines|Tetracycline_resistance_ribosomal_protection_proteins|TET36	955	433	187	0.000403627	0.000367913	0.000378532
Tet|tetM_13_AM990992|Tetracyclines|Tetracycline_resistance_ribosomal_protection_proteins|TETM	943	419	115	0.000398556	0.000356017	0.000232787
MLS|ermF_4_M62487|MLS|23S_rRNA_methyltransferases|ERMF	937	489	128	0.00039602	0.000415495	0.000259102
Tet|tetM_1_X92947|Tetracyclines|Tetracycline_resistance_ribosomal_protection_proteins|TETM	914	346.5	40	0.000386299	0.000294415	8.09694e-05
Tet|tetM_2_X90939|Tetracyclines|Tetracycline_resistance_ribosomal_protection_proteins|TETM	897	387	0	0.000379114	0.000328827	0
Tet|tetM_12_FR671418|Tetracyclines|Tetracycline_resistance_ribosomal_protection_proteins|TETM	871	406	111	0.000368125	0.000344971	0.00022469
MLS|ErmG|M15332|672-1406|735|MLS|23S_rRNA_methyltransferases|ERMG	859	411.5	209	0.000363053	0.000349645	0.000423065
AGly|Sat4A|X92945|38870-39412|543|Aminoglycosides|Aminoglycoside_N-acetyltransferases|SAT	835	421	198	0.00035291	0.000357717	0.000400798
AGly|Ant6-Ia|AF330699|22-930|909|Aminoglycosides|Aminoglycoside_O-nucleotidyltransferases|ANT6	813	369.5	144	0.000343612	0.000313958	0.00029149
Tet|tetM_8_X04388|Tetracyclines|Tetracycline_resistance_ribosomal_protection_proteins|TETM	805	352	86	0.00034023	0.000299089	0.000174084
MLS|ermF_3_M17808|MLS|23S_rRNA_methyltransferases|ERMF	762	322	129	0.000322057	0.000273598	0.000261126
AGly|U01945.1|gene1|Aminoglycosides|Aminoglycoside_N-acetyltransferases|SAT	719	341	114	0.000303883	0.000289742	0.000230763
Tet|tetM_5_U58985|Tetracyclines|Tetracycline_resistance_ribosomal_protection_proteins|TETM	702	259	45	0.000296698	0.000220068	9.10905e-05
Tet|TetG|AF133140|757-1932|1176|Tetracyclines|Tetracycline_resistance_major_facilitator_superfamily_MFS_efflux_pumps|TETG	679	347.5	118	0.000286977	0.000295265	0.00023886
CARD|phgb|U00096|3415032-3418137|ARO:3000502|acrF|Aminoglycosides|Aminoglycoside_efflux_pumps|ACRF	674	194.5	68	0.000284864	0.000165263	0.000137648
AGly|AY712687.1|gene1|Aminoglycosides|Aminoglycoside_O-nucleotidyltransferases|ANT6	655	309.5	118	0.000276833	0.000262977	0.00023886
Tet|tetG_5_AF071555|Tetracyclines|Tetracycline_resistance_major_facilitator_superfamily_MFS_efflux_pumps|TETG	639	302.5	99	0.000270071	0.000257029	0.000200399
MLS|L22689.1|gene1|MLS|23S_rRNA_methyltransferases|ERMQ	629	295	96	0.000265845	0.000250657	0.000194326
MLS|ermG_2_L42817|MLS|23S_rRNA_methyltransferases|ERMG	613	305	107	0.000259082	0.000259153	0.000216593
CARD|phgb|U00096|3660413-3663527|ARO:3000796|mdtF|Multi-drug_resistance|Multi-drug_efflux_pumps|MDTC	604	234.5	65	0.000255278	0.000199251	0.000131575
CARD|phgb|U00096|2484373-2487967|ARO:3000833|evgS|Multi-drug_resistance|MDR_regulator|EVGS	596	194.5	65	0.000251897	0.000165263	0.000131575
Tet|tetG_3_S52437|Tetracyclines|Tetracycline_resistance_major_facilitator_superfamily_MFS_efflux_pumps|TETG	592	265.5	21	0.000250207	0.000225591	4.25089e-05
Tet|tetM_9_X56353|Tetracyclines|Tetracycline_resistance_ribosomal_protection_proteins|TETM	589	158	84	0.000248939	0.00013425	0.000170036
MLS|ErmF|M14730|241-1041|801|MLS|23S_rRNA_methyltransferases|ERMF	571	275.5	102	0.000241331	0.000234088	0.000206472
Tet|tetM_7_FN433596|Tetracyclines|Tetracycline_resistance_ribosomal_protection_proteins|TETM	564	187.5	56	0.000238373	0.000159316	0.000113357
CARD|phgb|NC_007779|2586250-2589364|ARO:3000491|acrD|Aminoglycosides|Aminoglycoside_efflux_pumps|ACRD	533	132.5	64	0.000225271	0.000112583	0.000129551
MLS|ErmQ|L22689|262-1035|774|MLS|23S_rRNA_methyltransferases|ERMQ	518	235	108	0.000218931	0.000199676	0.000218617
Tet|tetM_6_M21136|Tetracyclines|Tetracycline_resistance_ribosomal_protection_proteins|TETM	507	77.5	0	0.000214282	6.58505e-05	0
CARD|phgb|U00096|2155262-2158385|ARO:3000793|mdtB|Multi-drug_resistance|Multi-drug_efflux_pumps|MDTB	439	150	57	0.000185542	0.000127453	0.000115381
1507|unknown_id|unknown_name|MLS|Macrolide_phosphotransferases|MPHE	428	208	69	0.000180893	0.000176734	0.000139672
Tet|TetT|L42544|478-2433|1956|Tetracyclines|Tetracycline_resistance_ribosomal_protection_proteins|TETT	399	178.5	43	0.000168636	0.000151668	8.70421e-05
Tet|tetT_2_AY660530|Tetracyclines|Tetracycline_resistance_ribosomal_protection_proteins|TETT	398	186.5	0	0.000168213	0.000158466	0
CARD|phgb|AP009048|4304505-4306557|ARO:3003549|mdtO|Multi-drug_resistance|Multi-drug_efflux_pumps|MDTO	384	130	44	0.000162296	0.000110459	8.90663e-05
CARD|phgb|AF121000|0-1155|ARO:3000183|tetZ|Tetracyclines|Tetracycline_resistance_major_facilitator_superfamily_MFS_efflux_pumps|TETZ	375	176.5	25	0.000158492	0.000149969	5.06059e-05
CARD|phgb|AP009048|4338624-4340268|ARO:3003576|PmrC|Cationic_antimicrobial_peptides|Lipid_A_modification|PMRC	375	133.5	40	0.000158492	0.000113433	8.09694e-05
Bla|PBP|Ecoli|CP002291|664439-666340|1902|betalactams|Penicillin_binding_protein|PBP2	320	90.5	26	0.000135247	7.68963e-05	5.26301e-05
CARD|phgb|FJ768952|0-1488|ARO:3000237|tolC|Multi-drug_resistance|Multi-drug_efflux_pumps|TOLC	315	88	0	0.000133134	7.47721e-05	0
CARD|phgb|U00096|2368038-2370021|ARO:3002985|arnA|Cationic_antimicrobial_peptides|Lipid_A_modification|ARNA	307	81	39	0.000129752	6.88244e-05	7.89451e-05
CARD|phgb|U00096|2158385-2161463|ARO:3000794|mdtC|Multi-drug_resistance|Multi-drug_efflux_pumps|MDTC	299	133	67	0.000126371	0.000113008	0.000135624
CARD|phgb|U00096|2098446-2099613|ARO:3003577|PmrE|Cationic_antimicrobial_peptides|Lipid_A_modification|PMRC	290	68.5	34	0.000122567	5.82033e-05	6.8824e-05
CARD|phgb|D78168|1591-3130|ARO:3000254|emrY|Multi-drug_resistance|Multi-drug_efflux_pumps|EMRY	287	105	46	0.0001213	8.92168e-05	9.31148e-05
149|JF769133.1|JF769133|MLS|Macrolide_phosphotransferases|MPHE	283	121	54	0.000119609	0.000102812	0.000109309
1388|HQ399624.1|HQ399624|Tetracyclines|Tetracycline_resistance_major_facilitator_superfamily_MFS_efflux_pumps|TETA	275	81	0	0.000116228	6.88244e-05	0
CARD|phgb|AP009048|3980025-3981183|ARO:3000795|mdtE|Multi-drug_resistance|Multi-drug_efflux_pumps|MDTE	243	76.5	0	0.000102703	6.50008e-05	0
1205|JN086160.1|JN086160|MLS|23S_rRNA_methyltransferases|ERMF	241	116.5	24	0.000101858	9.89881e-05	4.85816e-05
CARD|phgb|AP009048|4306556-4307588|ARO:3003548|mdtN|Multi-drug_resistance|Multi-drug_efflux_pumps|MDTN	239	81.5	22	0.000101012	6.92492e-05	4.45332e-05
Bla|AMPH_Ecoli|AP012030|395554-396711|1158|betalactams|Penicillin_binding_protein|AMPH	238	61	24	0.00010059	5.18307e-05	4.85816e-05
Mdr|AP009048.1|gene3616|Multi-drug_resistance|Multi-drug_efflux_pumps|MDTL	232	93	28	9.8054e-05	7.90206e-05	5.66786e-05
738|JX560992.1|JX560992|Aminoglycosides|Aminoglycoside_O-nucleotidyltransferases|ANT6	217	0	0	9.17143e-05	0	0
CARD|phgb|NC_023287|60996-61860|ARO:3002626|ANT6-Ia|Aminoglycosides|Aminoglycoside_O-nucleotidyltransferases|ANT6	217	60	0	9.17143e-05	5.0981e-05	0
CARD|phgb|D78168|536-1592|ARO:3000206|emrK|Multi-drug_resistance|Multi-drug_efflux_pumps|EMRK	210	78	0	8.87557e-05	6.62753e-05	0
CARD|phgb|NC_007779|1745170-1746544|ARO:3001327|mdtK|Multi-drug_resistance|Multi-drug_efflux_pumps|MDTK	210	75.5	26	8.87557e-05	6.41511e-05	5.26301e-05
CARD|phgb|AP009048|2810082-2811255|ARO:3000027|emrA|Multi-drug_resistance|Multi-drug_efflux_pumps|EMRA	207	66	0	8.74878e-05	5.60791e-05	0
CARD|phgb|U00096|4567286-4568519|ARO:3001214|mdtM|Multi-drug_resistance|Multi-drug_efflux_pumps|MDTC	207	52.5	23	8.74878e-05	4.46084e-05	4.65574e-05
CARD|phgb|AP009048|4153663-4154296|ARO:3000518|CRP|Multi-drug_resistance|MDR_regulator|CRP	206	65.5	6	8.70652e-05	5.56543e-05	1.21454e-05
CARD|phgb|U00096|2812615-2814154|ARO:3000074|emrB|Multi-drug_resistance|Multi-drug_efflux_pumps|EMRB	201	68.5	29	8.49519e-05	5.82033e-05	5.87028e-05
Mdr|AP009048.1|gene2135|Multi-drug_resistance|Multi-drug_efflux_pumps|MDTD	197	62.5	29	8.32613e-05	5.31052e-05	5.87028e-05
CARD|phgb|U00096|1188315-1189776|ARO:3000835|phoQ|Multi-drug_resistance|MDR_regulator|PHOQ	194	73	19	8.19934e-05	6.20269e-05	3.84604e-05
Bla|AmpC2|Ecoli|CP002970|332756-333889|1134|betalactams|Class_C_betalactamases|BLAEC	193	78	0	8.15708e-05	6.62753e-05	0
CARD|phgb|NC_007779|3974604-3975429|ARO:3000508|gadX|Multi-drug_resistance|MDR_regulator|GADX	187	76	25	7.90349e-05	6.45759e-05	5.06059e-05
CARD|phgb|U00096|2154015-2155263|ARO:3000792|mdtA|Multi-drug_resistance|Multi-drug_efflux_pumps|MDTA	185	51.5	0	7.81896e-05	4.37587e-05	0
CARD|phgb|U00096|3413863-3415021|ARO:3000499|acrE|Aminoglycosides|Aminoglycoside_efflux_pumps|ACRE	184	76	0	7.77669e-05	6.45759e-05	0
Phe|AF024666.2|gene33|Phenicol|Phenicol_efflux_pumps|CMXAB	184	69.5	0	7.77669e-05	5.9053e-05	0
CARD|phgb|NC_007779|1115840-1117067|ARO:3001329|mdtG|Multi-drug_resistance|Multi-drug_efflux_pumps|MDTG	180	47.5	21	7.60764e-05	4.036e-05	4.25089e-05
CARD|phgb|AP009048|2165012-2166416|ARO:3000829|baeS|Multi-drug_resistance|MDR_regulator|BAES	179	87.5	37	7.56537e-05	7.43473e-05	7.48967e-05
222|JQ394987.1|JQ394987|Multi-drug_resistance|Multi-drug_efflux_pumps|MDFA	178	59	29	7.52311e-05	5.01313e-05	5.87028e-05
Tet|tetL_1_HM235948|Tetracyclines|Tetracycline_resistance_major_facilitator_superfamily_MFS_efflux_pumps|TETL	178	47	0	7.52311e-05	3.99351e-05	0
Mdr|CP000034.1|gene2198|Multi-drug_resistance|MDR_regulator|ASMA	176	73	0	7.43858e-05	6.20269e-05	0
CARD|phgb|NC_007779|4336858-4337950|ARO:3003583|PmrB|Cationic_antimicrobial_peptides|Polymyxin_B_resistance_regulator|PMRB	175	61.5	0	7.39631e-05	5.22555e-05	0
283|AF121000.1|AF121000|MLS|23S_rRNA_methyltransferases|MYRA	170	72	42	7.18499e-05	6.11772e-05	8.50178e-05
CARD|phgb|AY055428|20268-21084|ARO:3000412|sul2|Sulfonamides|Sulfonamide-resistant_dihydropteroate_synthases|SULII	170	30	21	7.18499e-05	2.54905e-05	4.25089e-05
CARD|phgb|HF953351|2461-3358|ARO:3002255|CARB-16|betalactams|Class_A_betalactamases|CARB	166	68	0	7.01593e-05	5.77785e-05	0
Phe|Cmr|U85507|3518-4693|1172|Phenicol|Phenicol_efflux_pumps|CMXAB	165	52	0	6.97367e-05	4.41835e-05	0
Bla|AmpC1_Ecoli|FN649414|2765051-2766355|1302|betalactams|Penicillin_binding_protein|PBP4B	160	48.5	28	6.76234e-05	4.12096e-05	5.66786e-05
CARD|phgb|AP009048|4337959-4338628|ARO:3003582|PmrA|Cationic_antimicrobial_peptides|Polymyxin_B_resistance_regulator|pmrA	159	63	0	6.72008e-05	5.35301e-05	0
CARD|phgb|U00096|3412802-3413465|ARO:3000656|acrS|Aminoglycosides|Aminoglycoside_efflux_regulator|ACRS	154	36.5	0	6.50875e-05	3.10134e-05	0
CARD|phgb|U00096|2367070-2368039|ARO:3003578|PmrF|Cationic_antimicrobial_peptides|Lipid_A_modification|PMRF	153	62.5	0	6.46649e-05	5.31052e-05	0
CARD|phgb|CP000034|2662758-2663289|ARO:3000516|emrR|Multi-drug_resistance|MDR_regulator|EMRR	150	42.5	39	6.3397e-05	3.61115e-05	7.89451e-05
CARD|phgb|AP009048|4303042-4304509|ARO:3003550|mdtP|Multi-drug_resistance|Multi-drug_efflux_pumps|MDTP	143	60.5	26	6.04384e-05	5.14058e-05	5.26301e-05
gi|7381164|gb|AF135373.1|betalactams|Class_A_betalactamases|CARB	137	30	27	5.79026e-05	2.54905e-05	5.46543e-05
Phe|AM296480.1|gene1|Phenicol|Phenicol_efflux_pumps|FLOR	136	45.5	0	5.74799e-05	3.86606e-05	0
1538|unknown_id|unknown_name|Phenicol|Phenicol_efflux_pumps|FLOR	128	33	0	5.40987e-05	2.80396e-05	0
100|FR772051.1|FR772051|Aminoglycosides|Aminoglycoside_O-nucleotidyltransferases|ANT3-DPRIME	124	53.5	30	5.24082e-05	4.54581e-05	6.0727e-05
AGly|NC_004973.1.1149626|Aminoglycosides|Aminoglycoside_O-phosphotransferases|APH6	123	25.5	0	5.19855e-05	2.16669e-05	0
CARD|phgb|U00096|1124117-1125326|ARO:3001216|mdtH|Multi-drug_resistance|Multi-drug_efflux_pumps|MDTH	123	54.5	0	5.19855e-05	4.63077e-05	0
Phe|AJ518835.1|gene6|Phenicol|Phenicol_efflux_pumps|FLOR	122	23	0	5.15629e-05	1.95427e-05	0
MLS|ermX_2_X51472|MLS|23S_rRNA_methyltransferases|ERMX	119	42.5	17	5.02949e-05	3.61115e-05	3.4412e-05
1268|AB976602.1|AB976602|betalactams|Class_A_betalactamases|CTX	118	19.5	0	4.98723e-05	1.65688e-05	0
Tet|tetS_1_DQ377340|Tetracyclines|Tetracycline_resistance_ribosomal_protection_proteins|TETS	118	0	0	4.98723e-05	0	0
1479|HF953351.1|HF953351|Aminoglycosides|Aminoglycoside_O-phosphotransferases|APH6	117	35	0	4.94496e-05	2.97389e-05	0
Bla|CARB-5|AF135373|12-908|897|betalactams|Class_A_betalactamases|CARB	115	42	25	4.86043e-05	3.56867e-05	5.06059e-05
MLS|ErmX|M36726|296-1150|855|MLS|23S_rRNA_methyltransferases|ERMX	115	42	0	4.86043e-05	3.56867e-05	0
AGly|strB_3_AF024602|Aminoglycosides|Aminoglycoside_O-phosphotransferases|APH6	114	15	0	4.81817e-05	1.27453e-05	0
Phe|FloR|AKLJ01000508|383-1597|1215|Phenicol|Phenicol_efflux_pumps|FLOR	114	15	0	4.81817e-05	1.27453e-05	0
Phe|AF231986|Phenicol|Phenicol_efflux_pumps|FLOR	113	25	0	4.7759e-05	2.12421e-05	0
1577|EU850412.1|EU850412|betalactams|Class_A_betalactamases|CARB	111	48.5	31	4.69138e-05	4.12096e-05	6.27513e-05
Tet|tetS_3_X92946|Tetracyclines|Tetracycline_resistance_ribosomal_protection_proteins|TETS	111	17	0	4.69138e-05	1.44446e-05	0
1470|unknown_id|unknown_name|betalactams|Class_A_betalactamases|CARB	109	51.5	16	4.60685e-05	4.37587e-05	3.23877e-05
182|AF118107.1|AF118107|Phenicol|Phenicol_efflux_pumps|FLOR	109	14	0	4.60685e-05	1.18956e-05	0
CARD|phgb|NC_002695|3211891-3212506|ARO:3000832|evgA|Multi-drug_resistance|MDR_regulator|EVGA	109	37	23	4.60685e-05	3.14383e-05	4.65574e-05
AGly|AF313472.2|gene16|Aminoglycosides|Aminoglycoside_O-phosphotransferases|APH6	108	36	0	4.56458e-05	3.05886e-05	0
Tet|TetS|L09756|447-2372|1926|Tetracyclines|Tetracycline_resistance_ribosomal_protection_proteins|TETS	108	0	0	4.56458e-05	0	0
CARD|phgb|NC_007779|2166412-2167135|ARO:3000828|baeR|Multi-drug_resistance|MDR_regulator|BAER	99	35.5	15	4.1842e-05	3.01638e-05	3.03635e-05
Phe|AY034138.1|gene10|Phenicol|Phenicol_efflux_pumps|FLOR	98	9.5	0	4.14193e-05	8.07199e-06	0
Mdr|AP009048.1|gene3415|Multi-drug_resistance|MDR_regulator|CPXAR	97	47.5	0	4.09967e-05	4.036e-05	0
MLS|ermX_3_U21300|MLS|23S_rRNA_methyltransferases|ERMX	97	33.5	0	4.09967e-05	2.84644e-05	0
Phe|AF252855.1|gene1|Phenicol|Phenicol_efflux_pumps|FLOR	97	19	0	4.09967e-05	1.6144e-05	0
1737|AY033516.1|AY033516|betalactams|Class_A_betalactamases|CTX	87	6.5	0	3.67702e-05	5.52294e-06	0
CARD|phgb|AF024666|2207-2969|ARO:3000596|ErmX|MLS|23S_rRNA_methyltransferases|ERMX	86	35	15	3.63476e-05	2.97389e-05	3.03635e-05
CARD|phgb|NC_002695|1737553-1737967|ARO:3000676|H-NS|Multi-drug_resistance|MDR_regulator|HNS	84	25.5	7	3.55023e-05	2.16669e-05	1.41696e-05
Bla|ROB-1_1_DQ840517|betalactams|Class_A_betalactamases|ROB	79	39.5	29	3.33891e-05	3.35625e-05	5.87028e-05
Bla|ROB-1|AF022114|303-1220|918|betalactams|Class_A_betalactamases|ROB	79	39.5	39	3.33891e-05	3.35625e-05	7.89451e-05
1090|DQ303459.3|DQ303459|betalactams|Class_A_betalactamases|CTX	78	0	0	3.29664e-05	0	0
Tet|tetH_3_Y15510|Tetracyclines|Tetracycline_resistance_major_facilitator_superfamily_MFS_efflux_pumps|TETH	73	22	0	3.08532e-05	1.8693e-05	0
1482|HF953351.1|HF953351|Tetracyclines|Tetracycline_resistance_major_facilitator_superfamily_MFS_efflux_pumps|TETH	69	24	0	2.91626e-05	2.03924e-05	0
Tet|TetL|FN435329|1-1377|1377|Tetracyclines|Tetracycline_resistance_major_facilitator_superfamily_MFS_efflux_pumps|TETL	68	23	0	2.874e-05	1.95427e-05	0
Tet|tetL_9_AY081910|Tetracyclines|Tetracycline_resistance_major_facilitator_superfamily_MFS_efflux_pumps|TETL	67	0	0	2.83173e-05	0	0
Tet|tetH_2_AJ245947|Tetracyclines|Tetracycline_resistance_major_facilitator_superfamily_MFS_efflux_pumps|TETH	63	10.5	0	2.66267e-05	8.92168e-06	0
1034|JQ364968.1|JQ364968|betalactams|Class_A_betalactamases|CARB	60	24	0	2.53588e-05	2.03924e-05	0
Sul|sul2_13_AJ289135|Sulfonamides|Sulfonamide-resistant_dihydropteroate_synthases|SULII	59	10.5	0	2.49361e-05	8.92168e-06	0
Sul|SulII|EU360945|1617-2432|816|Sulfonamides|Sulfonamide-resistant_dihydropteroate_synthases|SULII	59	11	0	2.49361e-05	9.34652e-06	0
CARD|phgb|NC_007779|1621287-1621671|ARO:3000263|marA|Multi-drug_resistance|MDR_regulator|MARA	58	23	7	2.45135e-05	1.95427e-05	1.41696e-05
Sul|sul2_17_U57647|Sulfonamides|Sulfonamide-resistant_dihydropteroate_synthases|SULII	56	9.5	0	2.36682e-05	8.07199e-06	0
Tet|tetH_1_Y16103|Tetracyclines|Tetracycline_resistance_major_facilitator_superfamily_MFS_efflux_pumps|TETH	56	0	0	2.36682e-05	0	0
Tet|tetH_4_U00792|Tetracyclines|Tetracycline_resistance_major_facilitator_superfamily_MFS_efflux_pumps|TETH	56	8.5	0	2.36682e-05	7.22231e-06	0
MLS|ermB_12_U18931|MLS|23S_rRNA_methyltransferases|ERMB	55	7	0	2.32456e-05	5.94778e-06	0
1261|AY178993.1|AY178993|betalactams|Class_A_betalactamases|CARB	53	26	16	2.24003e-05	2.20918e-05	3.23877e-05
Phe|AF332662.1|gene1|Phenicol|Phenicol_efflux_pumps|FLOR	48	25.5	0	2.0287e-05	2.16669e-05	0
Sul|sul2_11_AY232670|Sulfonamides|Sulfonamide-resistant_dihydropteroate_synthases|SULII	48	16	0	2.0287e-05	1.35949e-05	0
Sul|sul2_12_AF497970|Sulfonamides|Sulfonamide-resistant_dihydropteroate_synthases|SULII	48	11	0	2.0287e-05	9.34652e-06	0
CARD|phgb|NC_007779|567537-567870|ARO:3000264|emrE|Multi-drug_resistance|Multi-drug_efflux_pumps|EMRE	47	22	9	1.98644e-05	1.8693e-05	1.82181e-05
Sul|sul2_15_FJ968160|Sulfonamides|Sulfonamide-resistant_dihydropteroate_synthases|SULII	46	17	0	1.94417e-05	1.44446e-05	0
Sul|sul2_9_FJ197818|Sulfonamides|Sulfonamide-resistant_dihydropteroate_synthases|SULII	45	19	0	1.90191e-05	1.6144e-05	0
AGly|Str|X92946|18908-18060|849|Aminoglycosides|Aminoglycoside_O-nucleotidyltransferases|ANT6	44	8	0	1.85964e-05	6.79747e-06	0
AGly|strA_5_AF321550|Aminoglycosides|Aminoglycoside_O-phosphotransferases|APH3-DPRIME	44	15	0	1.85964e-05	1.27453e-05	0
Phe|floR_1_AF071555|Phenicol|Phenicol_efflux_pumps|FLOR	43	11	0	1.81738e-05	9.34652e-06	0
Sul|sul2_10_AM183225|Sulfonamides|Sulfonamide-resistant_dihydropteroate_synthases|SULII	43	6.5	0	1.81738e-05	5.52294e-06	0
Sul|sul2_6_FN995456|Sulfonamides|Sulfonamide-resistant_dihydropteroate_synthases|SULII	43	0	0	1.81738e-05	0	0
CARD|phgb|BX664015|103017-103833|ARO:3002641|APH3-PRIME-Ia|Aminoglycosides|Aminoglycoside_O-phosphotransferases|APH3-PRIME	40	10.5	0	1.69059e-05	8.92168e-06	0
Sul|sul2_18_AJ830714|Sulfonamides|Sulfonamide-resistant_dihydropteroate_synthases|SULII	40	18	0	1.69059e-05	1.52943e-05	0
Sul|sul2_19_AJ319822|Sulfonamides|Sulfonamide-resistant_dihydropteroate_synthases|SULII	38	20.5	0	1.60606e-05	1.74185e-05	0
Sul|sul2_1_AF542061|Sulfonamides|Sulfonamide-resistant_dihydropteroate_synthases|SULII	36	0	0	1.52153e-05	0	0
Sul|sul2_20_AJ830710|Sulfonamides|Sulfonamide-resistant_dihydropteroate_synthases|SULII	36	8.5	0	1.52153e-05	7.22231e-06	0
Bac|NC_002695.1.916234|Bacitracin|Undecaprenyl_pyrophosphate_phosphatase|BACA	35	7	0	1.47926e-05	5.94778e-06	0
Sul|sul2_7_HM486907|Sulfonamides|Sulfonamide-resistant_dihydropteroate_synthases|SULII	35	0	0	1.47926e-05	0	0
Sul|sul2_8_AJ877041|Sulfonamides|Sulfonamide-resistant_dihydropteroate_synthases|SULII	34	20	0	1.437e-05	1.69937e-05	0
MLS|ermC_12_Y09003|MLS|23S_rRNA_methyltransferases|ERMC	33	9	0	1.39473e-05	7.64715e-06	0
MLS|ermT_2_AY894138|MLS|23S_rRNA_methyltransferases|ERMT	32	8	0	1.35247e-05	6.79747e-06	0
CARD|phgb|U00096|3203309-3204131|ARO:3002986|bacA|Bacitracin|Undecaprenyl_pyrophosphate_phosphatase|BACA	31	18.5	0	1.3102e-05	1.57191e-05	0
AGly|aph3-prime-Ia_1_V00359|Aminoglycosides|Aminoglycoside_O-phosphotransferases|APH3-PRIME	30	9.5	0	1.26794e-05	8.07199e-06	0
AGly|StrA|AB366441|22458-23261|804|Aminoglycosides|Aminoglycoside_O-phosphotransferases|APH3-DPRIME	30	0	0	1.26794e-05	0	0
Tet|tetB_4_AF326777|Tetracyclines|Tetracycline_resistance_major_facilitator_superfamily_MFS_efflux_pumps|TETB	30	0	0	1.26794e-05	0	0
1390|EU348758.1|EU348758|MLS|23S_rRNA_methyltransferases|ERMA	29	14.5	14	1.22567e-05	1.23204e-05	2.83393e-05
Sul|sul2_14_AJ514834|Sulfonamides|Sulfonamide-resistant_dihydropteroate_synthases|SULII	29	11.5	0	1.22567e-05	9.77136e-06	0
946|DQ464881.1|DQ464881|Sulfonamides|Sulfonamide-resistant_dihydropteroate_synthases|SULII	28	0	0	1.18341e-05	0	0
AGly|NC_004973.1.1449625|Aminoglycosides|Aminoglycoside_O-phosphotransferases|APH3-DPRIME	28	0	0	1.18341e-05	0	0
Tet|tetL_5_D00006|Tetracyclines|Tetracycline_resistance_major_facilitator_superfamily_MFS_efflux_pumps|TETL	28	0	0	1.18341e-05	0	0
CARD|phgb|BX664015|204137-204554|ARO:3000168|tetD|Tetracyclines|Tetracycline_resistance_major_facilitator_superfamily_MFS_efflux_pumps|TETD	27	4	10	1.14115e-05	3.39873e-06	2.02423e-05
CARD|phgb|DQ390458|3095-3995|ARO:3002609|aadA9|Aminoglycosides|Aminoglycoside_O-nucleotidyltransferases|ANT3-DPRIME	27	0	0	1.14115e-05	0	0
Tet|tetB_3_AP000342|Tetracyclines|Tetracycline_resistance_major_facilitator_superfamily_MFS_efflux_pumps|TETB	27	0	0	1.14115e-05	0	0
AGly|strA_3_AF024602|Aminoglycosides|Aminoglycoside_O-phosphotransferases|APH3-DPRIME	26	4.5	0	1.09888e-05	3.82358e-06	0
Phe|FexA|JQ041372|14024-15451|1428|Phenicol|Phenicol_efflux_pumps|FEXA	26	0	0	1.09888e-05	0	0
139|AB894099.1|AB894099|Multi-drug_resistance|Multi-drug_efflux_pumps|cme	25	0	0	1.05662e-05	0	0
AGly|Aph3-dprime-Ia|FJ172370|38668-39483|816|Aminoglycosides|Aminoglycoside_O-phosphotransferases|APH3-DPRIME	25	6.5	0	1.05662e-05	5.52294e-06	0
Sul|sul2_3_HQ340942|Sulfonamides|Sulfonamide-resistant_dihydropteroate_synthases|SULII	25	8.5	0	1.05662e-05	7.22231e-06	0
Tet|AB089595.1|gene1|Tetracyclines|Tetracycline_resistance_major_facilitator_superfamily_MFS_efflux_pumps|TETB	25	0	0	1.05662e-05	0	0
944|X74948.1|X74948|Phenicol|Chloramphenicol_acetyltransferases|CATP	24	12	0	1.01435e-05	1.01962e-05	0
AGly|strA_4_NC_003384|Aminoglycosides|Aminoglycoside_O-phosphotransferases|APH3-DPRIME	24	7	0	1.01435e-05	5.94778e-06	0
MLS|ermB_18_X66468|MLS|23S_rRNA_methyltransferases|ERMB	24	0	0	1.01435e-05	0	0
Bac|AP009048.1|gene3103|Bacitracin|Undecaprenyl_pyrophosphate_phosphatase|BACA	23	0	0	9.72087e-06	0	0
AGly|Aph3-Ia|HQ840942|23569-24384|816|Aminoglycosides|Aminoglycoside_O-phosphotransferases|APH3-PRIME	22	6.5	0	9.29822e-06	5.52294e-06	0
AGly|AF313472.2|gene15|Aminoglycosides|Aminoglycoside_O-phosphotransferases|APH3-DPRIME	21	0	0	8.87557e-06	0	0
Mdr|AP009048.1|gene3414|Multi-drug_resistance|MDR_regulator|CPXAR	21	5.5	14	8.87557e-06	4.67326e-06	2.83393e-05
Tet|NC_010558.1.6276025|Tetracyclines|Tetracycline_resistance_major_facilitator_superfamily_MFS_efflux_pumps|TETD	21	14.5	0	8.87557e-06	1.23204e-05	0
AGly|AY339625.2|gene5|Aminoglycosides|Aminoglycoside_O-phosphotransferases|APH3-PRIME	19	0	0	8.03028e-06	0	0
Mdr|CP000034.1|gene3834|Multi-drug_resistance|MDR_regulator|CPXAR	17	0	0	7.18499e-06	0	0
MLS|ErmT|M64090|168-902|735|MLS|23S_rRNA_methyltransferases|ERMR	17	3.5	0	7.18499e-06	2.97389e-06	0
AGly|AadA24|HQ123586|88-768|781|Aminoglycosides|Aminoglycoside_O-nucleotidyltransferases|ANT3-DPRIME	15	0	0	6.3397e-06	0	0
MLS|ermX_4_NC_005206|MLS|23S_rRNA_methyltransferases|ERMX	15	0	0	6.3397e-06	0	0
940|AF028812.1|AF028812|Trimethoprim|Dihydrofolate_reductase|DFRF	14	5.5	0	5.91705e-06	4.67326e-06	0
MLS|ermB_7_AF368302|MLS|23S_rRNA_methyltransferases|ERMB	13	0	0	5.4944e-06	0	0
233|unknown_id|unknown_name|Sulfonamides|Sulfonamide-resistant_dihydropteroate_synthases|SULIII	12	0	0	5.07176e-06	0	0
948|DQ464881.1|DQ464881|Aminoglycosides|Aminoglycoside_O-phosphotransferases|APH3-DPRIME	12	0	0	5.07176e-06	0	0
CARD|phgb|JN086160|1582-2407|ARO:3001777|OXA-347|betalactams|Class_D_betalactamases|OXA	11	0	0	4.64911e-06	0	0
CARD|phgb|KF152885|29328-29820|ARO:3002639|APH3-DPRIME-Ib|Aminoglycosides|Aminoglycoside_O-phosphotransferases|APH3-DPRIME	10	0	0	4.22646e-06	0	0
MLS|ermB_9_AF299292|MLS|23S_rRNA_methyltransferases|ERMB	9	0	0	3.80382e-06	0	0
CARD|phgb|AM399080|1664-2150|ARO:3002835|lnuA|MLS|Lincosamide_nucleotidyltransferases|LNUA	8	0	0	3.38117e-06	0	0
926|AF337947.1|AF337947|Aminoglycosides|Aminoglycoside_O-phosphotransferases|APH6-PRIME	6	0	0	2.53588e-06	0	0
AGly|strA_2_M28829|Aminoglycosides|Aminoglycoside_O-phosphotransferases|APH3-DPRIME	0	4	0	0	3.39873e-06	0
MLS|ermT_3_AF310974|MLS|23S_rRNA_methyltransferases|ERMT	0	8.5	0	0	7.22231e-06	0
Total	2366044	1.17691e+06	494014
